# Supplementary material for: Body inversion effect in monkeys
Source: PLoS One. 2018 Oct 10;13(10):e0204353. doi: 10.1371/journal.pone.0204353 (PMC6179237; doi:10.1371/journal.pone.0204353)
Supplement: S1 File — (CSV) [file pone.0204353.s002.csv]

Species	Exp	Participant	Session	Trial	Inversion	Sample_stimulusID	Foil_stimulusID	Correct_response	RT
monkey	Training	Heiji	1	1	upright	A4	A7	0	1077
monkey	Training	Heiji	1	2	upright	A5	A7	0	739
monkey	Training	Heiji	1	3	upright	A5	A1	0	1091
monkey	Training	Heiji	1	4	inverted	A7	A3	0	586
monkey	Training	Heiji	1	5	inverted	A6	A0	0	567
monkey	Training	Heiji	1	6	upright	A0	A7	0	771
monkey	Training	Heiji	1	7	upright	A6	A2	0	532
monkey	Training	Heiji	1	8	inverted	A8	A4	0	664
monkey	Training	Heiji	1	9	upright	A6	A0	1	991
monkey	Training	Heiji	1	10	inverted	A7	A6	0	890
monkey	Training	Heiji	1	11	upright	A0	A2	0	573
monkey	Training	Heiji	1	12	upright	A1	A2	0	835
monkey	Training	Heiji	1	13	upright	A7	A3	0	1394
monkey	Training	Heiji	1	14	upright	A3	A4	0	747
monkey	Training	Heiji	1	15	inverted	A4	A2	1	659
monkey	Training	Heiji	1	16	upright	A6	A2	0	640
monkey	Training	Heiji	1	17	upright	A2	A7	0	1872
monkey	Training	Heiji	1	18	inverted	A3	A5	1	833
monkey	Training	Heiji	1	19	inverted	A0	A7	1	632
monkey	Training	Heiji	1	20	upright	A7	A6	0	673
monkey	Training	Heiji	1	21	upright	A6	A4	0	703
monkey	Training	Heiji	1	22	inverted	A2	A5	0	632
monkey	Training	Heiji	1	23	inverted	A8	A7	0	714
monkey	Training	Heiji	1	24	inverted	A4	A6	0	1166
monkey	Training	Heiji	1	25	inverted	A6	A5	0	1030
monkey	Training	Heiji	1	26	inverted	A3	A1	0	307
monkey	Training	Heiji	1	27	upright	A4	A1	0	1053
monkey	Training	Heiji	1	28	upright	A8	A7	1	692
monkey	Training	Heiji	1	29	inverted	A5	A0	0	684
monkey	Training	Heiji	1	30	inverted	A1	A5	1	633
monkey	Training	Heiji	1	31	upright	A0	A7	0	813
monkey	Training	Heiji	1	32	inverted	A8	A1	0	857
monkey	Training	Heiji	1	33	upright	A5	A2	0	658
monkey	Training	Heiji	1	34	inverted	A8	A0	0	1468
monkey	Training	Heiji	1	35	upright	A6	A0	1	1626
monkey	Training	Heiji	1	36	inverted	A8	A6	0	1552
monkey	Training	Heiji	1	37	inverted	A7	A6	1	681
monkey	Training	Heiji	1	38	inverted	A4	A5	0	657
monkey	Training	Heiji	1	39	upright	A3	A7	0	965
monkey	Training	Heiji	1	40	upright	A7	A5	1	1282
monkey	Training	Heiji	1	41	upright	A6	A7	1	1096
monkey	Training	Heiji	1	42	upright	A2	A1	1	793
monkey	Training	Heiji	1	43	upright	A8	A0	1	1147
monkey	Training	Heiji	1	44	upright	A4	A0	0	602
monkey	Training	Heiji	1	45	upright	A7	A0	0	1451
monkey	Training	Heiji	1	46	inverted	A4	A3	1	807
monkey	Training	Heiji	1	47	upright	A4	A5	1	786
monkey	Training	Heiji	1	48	upright	A6	A1	0	858
monkey	Training	Heiji	1	49	inverted	A4	A8	0	740
monkey	Training	Heiji	1	50	upright	A3	A6	1	907
monkey	Training	Heiji	1	51	upright	A3	A2	1	825
monkey	Training	Heiji	1	52	upright	A5	A2	0	864
monkey	Training	Heiji	1	53	upright	A3	A1	1	1046
monkey	Training	Heiji	1	54	inverted	A4	A7	1	702
monkey	Training	Heiji	1	55	inverted	A3	A2	1	598
monkey	Training	Heiji	1	56	upright	A4	A8	1	875
monkey	Training	Heiji	1	57	inverted	A1	A8	1	696
monkey	Training	Heiji	1	58	inverted	A0	A6	1	895
monkey	Training	Heiji	1	59	inverted	A1	A6	1	1182
monkey	Training	Heiji	1	60	inverted	A8	A2	1	1061
monkey	Training	Heiji	1	61	inverted	A7	A5	0	611
monkey	Training	Heiji	1	62	upright	A5	A6	0	879
monkey	Training	Heiji	1	63	upright	A1	A8	0	680
monkey	Training	Heiji	1	64	inverted	A4	A3	1	699
monkey	Training	Heiji	1	65	inverted	A2	A8	0	541
monkey	Training	Heiji	1	66	upright	A5	A4	1	725
monkey	Training	Heiji	1	67	upright	A1	A7	0	919
monkey	Training	Heiji	1	68	upright	A7	A0	1	871
monkey	Training	Heiji	1	69	upright	A7	A5	1	871
monkey	Training	Heiji	1	70	inverted	A4	A0	1	601
monkey	Training	Heiji	1	71	inverted	A6	A1	0	692
monkey	Training	Heiji	1	72	inverted	A5	A4	0	594
monkey	Training	Heiji	2	1	inverted	A0	A7	0	1230
monkey	Training	Heiji	2	2	upright	A7	A2	0	134609
monkey	Training	Heiji	2	3	inverted	A7	A4	0	795
monkey	Training	Heiji	2	4	upright	A0	A1	1	1036
monkey	Training	Heiji	2	5	inverted	A4	A3	0	4467
monkey	Training	Heiji	2	6	upright	A7	A0	0	912
monkey	Training	Heiji	2	7	upright	A3	A1	0	997
monkey	Training	Heiji	2	8	upright	A0	A7	1	668
monkey	Training	Heiji	2	9	upright	A2	A0	0	692
monkey	Training	Heiji	2	10	inverted	A4	A8	1	628
monkey	Training	Heiji	2	11	upright	A1	A8	1	598
monkey	Training	Heiji	2	12	inverted	A0	A6	0	704
monkey	Training	Heiji	2	13	inverted	A5	A7	0	1260
monkey	Training	Heiji	2	14	inverted	A2	A1	1	845
monkey	Training	Heiji	2	15	upright	A2	A0	1	780
monkey	Training	Heiji	2	16	upright	A6	A4	1	920
monkey	Training	Heiji	2	17	inverted	A5	A3	1	611
monkey	Training	Heiji	2	18	upright	A5	A3	1	673
monkey	Training	Heiji	2	19	upright	A4	A1	1	1152
monkey	Training	Heiji	2	20	upright	A0	A8	0	767
monkey	Training	Heiji	2	21	inverted	A2	A0	0	724
monkey	Training	Heiji	2	22	upright	A4	A3	1	1353
monkey	Training	Heiji	2	23	upright	A5	A0	0	852
monkey	Training	Heiji	2	24	upright	A4	A8	1	594
monkey	Training	Heiji	2	25	inverted	A6	A4	0	788
monkey	Training	Heiji	2	26	inverted	A4	A2	1	825
monkey	Training	Heiji	2	27	upright	A0	A2	1	874
monkey	Training	Heiji	2	28	inverted	A6	A7	0	898
monkey	Training	Heiji	2	29	upright	A2	A3	0	789
monkey	Training	Heiji	2	30	inverted	A3	A8	1	1704
monkey	Training	Heiji	2	31	upright	A5	A1	0	820
monkey	Training	Heiji	2	32	upright	A7	A6	0	2636
monkey	Training	Heiji	2	33	inverted	A5	A8	0	636
monkey	Training	Heiji	2	34	inverted	A0	A3	1	807
monkey	Training	Heiji	2	35	inverted	A3	A6	0	816
monkey	Training	Heiji	2	36	upright	A2	A8	0	1285
monkey	Training	Heiji	2	37	inverted	A3	A0	1	623
monkey	Training	Heiji	2	38	upright	A5	A0	0	697
monkey	Training	Heiji	2	39	inverted	A7	A3	1	756
monkey	Training	Heiji	2	40	inverted	A8	A7	1	770
monkey	Training	Heiji	2	41	upright	A3	A4	1	1236
monkey	Training	Heiji	2	42	upright	A1	A6	0	789
monkey	Training	Heiji	2	43	inverted	A5	A4	1	969
monkey	Training	Heiji	2	44	inverted	A5	A1	0	698
monkey	Training	Heiji	2	45	upright	A6	A4	0	929
monkey	Training	Heiji	2	46	inverted	A8	A0	1	693
monkey	Training	Heiji	2	47	upright	A3	A0	1	909
monkey	Training	Heiji	2	48	upright	A8	A3	1	848
monkey	Training	Heiji	2	49	inverted	A0	A1	1	1225
monkey	Training	Heiji	2	50	upright	A1	A7	1	846
monkey	Training	Heiji	2	51	upright	A6	A5	0	844
monkey	Training	Heiji	2	52	inverted	A4	A2	0	1240
monkey	Training	Heiji	2	53	inverted	A8	A5	0	596
monkey	Training	Heiji	2	54	upright	A1	A6	1	874
monkey	Training	Heiji	2	55	inverted	A4	A8	1	726
monkey	Training	Heiji	2	56	inverted	A1	A5	0	608
monkey	Training	Heiji	2	57	upright	A2	A3	0	986
monkey	Training	Heiji	2	58	inverted	A8	A2	1	764
monkey	Training	Heiji	2	59	upright	A1	A5	1	876
monkey	Training	Heiji	2	60	upright	A3	A5	0	713
monkey	Training	Heiji	2	61	upright	A5	A1	1	1489
monkey	Training	Heiji	2	62	upright	A3	A8	0	743
monkey	Training	Heiji	2	63	upright	A0	A4	0	721
monkey	Training	Heiji	2	64	inverted	A2	A7	0	1069
monkey	Training	Heiji	2	65	upright	A8	A2	0	1047
monkey	Training	Heiji	2	66	upright	A5	A6	0	919
monkey	Training	Heiji	2	67	upright	A5	A7	1	1185
monkey	Training	Heiji	2	68	upright	A8	A1	0	928
monkey	Training	Heiji	2	69	upright	A8	A3	1	1005
monkey	Training	Heiji	2	70	upright	A1	A7	1	816
monkey	Training	Heiji	2	71	inverted	A1	A4	1	613
monkey	Training	Heiji	2	72	upright	A6	A5	1	1001
monkey	Training	Heiji	3	1	inverted	A1	A7	0	545
monkey	Training	Heiji	3	2	inverted	A1	A7	1	761
monkey	Training	Heiji	3	3	inverted	A6	A8	0	598
monkey	Training	Heiji	3	4	upright	A0	A6	0	661
monkey	Training	Heiji	3	5	upright	A8	A1	0	1163
monkey	Training	Heiji	3	6	inverted	A8	A2	1	700
monkey	Training	Heiji	3	7	inverted	A0	A5	1	717
monkey	Training	Heiji	3	8	upright	A7	A1	1	683
monkey	Training	Heiji	3	9	inverted	A8	A2	1	656
monkey	Training	Heiji	3	10	inverted	A2	A5	1	523
monkey	Training	Heiji	3	11	inverted	A6	A3	1	624
monkey	Training	Heiji	3	12	upright	A5	A8	1	595
monkey	Training	Heiji	3	13	upright	A4	A7	1	694
monkey	Training	Heiji	3	14	inverted	A1	A8	1	657
monkey	Training	Heiji	3	15	upright	A3	A7	1	762
monkey	Training	Heiji	3	16	upright	A7	A6	0	917
monkey	Training	Heiji	3	17	inverted	A0	A2	0	693
monkey	Training	Heiji	3	18	upright	A6	A8	0	683
monkey	Training	Heiji	3	19	inverted	A0	A8	1	1098
monkey	Training	Heiji	3	20	inverted	A0	A1	1	589
monkey	Training	Heiji	3	21	upright	A7	A5	0	803
monkey	Training	Heiji	3	22	inverted	A3	A4	1	298
monkey	Training	Heiji	3	23	upright	A3	A1	1	745
monkey	Training	Heiji	3	24	upright	A4	A1	1	658
monkey	Training	Heiji	3	25	inverted	A6	A5	0	482
monkey	Training	Heiji	3	26	upright	A8	A0	1	1049
monkey	Training	Heiji	3	27	inverted	A8	A6	1	620
monkey	Training	Heiji	3	28	inverted	A4	A5	0	610
monkey	Training	Heiji	3	29	inverted	A2	A0	0	730
monkey	Training	Heiji	3	30	inverted	A7	A5	1	776
monkey	Training	Heiji	3	31	inverted	A3	A0	0	643
monkey	Training	Heiji	3	32	inverted	A5	A2	0	549
monkey	Training	Heiji	3	33	upright	A3	A7	0	658
monkey	Training	Heiji	3	34	upright	A5	A0	0	613
monkey	Training	Heiji	3	35	inverted	A2	A3	0	710
monkey	Training	Heiji	3	36	inverted	A4	A5	0	631
monkey	Training	Heiji	3	37	upright	A4	A2	0	908
monkey	Training	Heiji	3	38	upright	A0	A8	1	694
monkey	Training	Heiji	3	39	upright	A2	A6	0	670
monkey	Training	Heiji	3	40	inverted	A2	A1	0	594
monkey	Training	Heiji	3	41	upright	A5	A6	0	578
monkey	Training	Heiji	3	42	upright	A4	A7	1	841
monkey	Training	Heiji	3	43	upright	A3	A1	0	767
monkey	Training	Heiji	3	44	inverted	A0	A3	0	583
monkey	Training	Heiji	3	45	inverted	A3	A6	0	730
monkey	Training	Heiji	3	46	upright	A6	A8	1	649
monkey	Training	Heiji	3	47	inverted	A8	A1	1	195
monkey	Training	Heiji	3	48	inverted	A5	A7	1	639
monkey	Training	Heiji	3	49	upright	A6	A3	1	578
monkey	Training	Heiji	3	50	upright	A3	A6	0	699
monkey	Training	Heiji	3	51	inverted	A3	A2	1	644
monkey	Training	Heiji	3	52	upright	A6	A5	1	744
monkey	Training	Heiji	3	53	inverted	A0	A6	1	561
monkey	Training	Heiji	3	54	upright	A1	A3	1	677
monkey	Training	Heiji	3	55	inverted	A4	A1	0	521
monkey	Training	Heiji	3	56	inverted	A5	A3	0	681
monkey	Training	Heiji	3	57	upright	A6	A2	1	770
monkey	Training	Heiji	3	58	upright	A6	A1	1	1023
monkey	Training	Heiji	3	59	inverted	A5	A4	0	322
monkey	Training	Heiji	3	60	inverted	A7	A4	1	598
monkey	Training	Heiji	3	61	inverted	A5	A0	0	480
monkey	Training	Heiji	3	62	upright	A1	A0	1	533
monkey	Training	Heiji	3	63	upright	A4	A3	1	520
monkey	Training	Heiji	3	64	inverted	A4	A0	0	535
monkey	Training	Heiji	3	65	upright	A8	A5	1	653
monkey	Training	Heiji	3	66	upright	A4	A1	1	650
monkey	Training	Heiji	3	67	upright	A4	A8	0	495
monkey	Training	Heiji	3	68	upright	A2	A4	1	630
monkey	Training	Heiji	3	69	upright	A0	A2	1	608
monkey	Training	Heiji	3	70	inverted	A0	A4	1	466
monkey	Training	Heiji	3	71	upright	A5	A1	0	531
monkey	Training	Heiji	3	72	upright	A3	A8	1	482
monkey	Training	Heiji	4	1	upright	A1	A5	0	578
monkey	Training	Heiji	4	2	inverted	A5	A6	0	219
monkey	Training	Heiji	4	3	inverted	A8	A0	1	632
monkey	Training	Heiji	4	4	upright	A8	A1	0	830
monkey	Training	Heiji	4	5	inverted	A1	A7	1	698
monkey	Training	Heiji	4	6	upright	A1	A0	1	490
monkey	Training	Heiji	4	7	inverted	A7	A0	1	545
monkey	Training	Heiji	4	8	inverted	A2	A1	1	754
monkey	Training	Heiji	4	9	inverted	A1	A8	0	631
monkey	Training	Heiji	4	10	upright	A0	A7	1	579
monkey	Training	Heiji	4	11	inverted	A7	A5	0	564
monkey	Training	Heiji	4	12	upright	A1	A0	0	588
monkey	Training	Heiji	4	13	inverted	A3	A1	1	549
monkey	Training	Heiji	4	14	upright	A3	A2	1	685
monkey	Training	Heiji	4	15	upright	A7	A6	1	480
monkey	Training	Heiji	4	16	inverted	A4	A2	1	661
monkey	Training	Heiji	4	17	upright	A0	A3	1	507
monkey	Training	Heiji	4	18	upright	A8	A6	1	418
monkey	Training	Heiji	4	19	upright	A0	A2	0	455
monkey	Training	Heiji	4	20	inverted	A0	A1	0	558
monkey	Training	Heiji	4	21	inverted	A4	A5	1	480
monkey	Training	Heiji	4	22	upright	A4	A0	1	495
monkey	Training	Heiji	4	23	inverted	A3	A4	1	573
monkey	Training	Heiji	4	24	inverted	A1	A2	0	644
monkey	Training	Heiji	4	25	inverted	A6	A2	0	677
monkey	Training	Heiji	4	26	upright	A2	A5	1	239
monkey	Training	Heiji	4	27	inverted	A4	A1	0	275
monkey	Training	Heiji	4	28	upright	A8	A4	1	502
monkey	Training	Heiji	4	29	upright	A1	A3	1	587
monkey	Training	Heiji	4	30	inverted	A2	A7	0	234
monkey	Training	Heiji	4	31	inverted	A3	A2	1	609
monkey	Training	Heiji	4	32	upright	A2	A6	0	546
monkey	Training	Heiji	4	33	upright	A5	A8	1	732
monkey	Training	Heiji	4	34	inverted	A2	A8	0	207
monkey	Training	Heiji	4	35	inverted	A3	A8	0	498
monkey	Training	Heiji	4	36	inverted	A1	A4	1	619
monkey	Training	Heiji	4	37	inverted	A5	A4	1	517
monkey	Training	Heiji	4	38	upright	A0	A8	1	501
monkey	Training	Heiji	4	39	inverted	A7	A3	0	542
monkey	Training	Heiji	4	40	inverted	A7	A8	1	617
monkey	Training	Heiji	4	41	inverted	A7	A1	0	565
monkey	Training	Heiji	4	42	inverted	A4	A7	1	206
monkey	Training	Heiji	4	43	inverted	A4	A8	0	587
monkey	Training	Heiji	4	44	upright	A5	A4	1	740
monkey	Training	Heiji	4	45	inverted	A4	A3	1	481
monkey	Training	Heiji	4	46	inverted	A2	A6	0	466
monkey	Training	Heiji	4	47	inverted	A4	A7	1	653
monkey	Training	Heiji	4	48	upright	A5	A3	0	701
monkey	Training	Heiji	4	49	upright	A7	A2	1	714
monkey	Training	Heiji	4	50	upright	A6	A0	0	3941
monkey	Training	Heiji	4	51	upright	A1	A2	0	516
monkey	Training	Heiji	4	52	upright	A6	A0	0	680
monkey	Training	Heiji	4	53	inverted	A1	A8	1	709
monkey	Training	Heiji	4	54	inverted	A1	A2	1	587
monkey	Training	Heiji	4	55	upright	A4	A8	1	623
monkey	Training	Heiji	4	56	upright	A8	A0	1	510
monkey	Training	Heiji	4	57	upright	A0	A5	1	655
monkey	Training	Heiji	4	58	inverted	A0	A4	1	571
monkey	Training	Heiji	4	59	inverted	A3	A7	1	550
monkey	Training	Heiji	4	60	upright	A8	A6	0	583
monkey	Training	Heiji	4	61	upright	A0	A6	1	553
monkey	Training	Heiji	4	62	upright	A2	A3	0	461
monkey	Training	Heiji	4	63	upright	A4	A1	1	529
monkey	Training	Heiji	4	64	inverted	A5	A6	1	592
monkey	Training	Heiji	4	65	inverted	A2	A5	0	485
monkey	Training	Heiji	4	66	inverted	A6	A1	1	255
monkey	Training	Heiji	4	67	upright	A3	A7	0	509
monkey	Training	Heiji	4	68	upright	A0	A7	1	568
monkey	Training	Heiji	4	69	inverted	A1	A7	1	595
monkey	Training	Heiji	4	70	upright	A7	A8	1	508
monkey	Training	Heiji	4	71	upright	A4	A3	1	792
monkey	Training	Heiji	4	72	upright	A5	A0	1	604
monkey	Training	Heiji	5	1	inverted	A5	A7	0	875
monkey	Training	Heiji	5	2	upright	A7	A8	1	755
monkey	Training	Heiji	5	3	upright	A8	A6	0	694
monkey	Training	Heiji	5	4	inverted	A8	A3	0	972
monkey	Training	Heiji	5	5	upright	A0	A3	1	1248
monkey	Training	Heiji	5	6	inverted	A5	A8	0	1230
monkey	Training	Heiji	5	7	inverted	A7	A4	1	1105
monkey	Training	Heiji	5	8	upright	A7	A2	0	893
monkey	Training	Heiji	5	9	inverted	A8	A3	0	1370
monkey	Training	Heiji	5	10	inverted	A6	A2	0	1050
monkey	Training	Heiji	5	11	inverted	A0	A5	0	1000
monkey	Training	Heiji	5	12	upright	A8	A4	1	1109
monkey	Training	Heiji	5	13	upright	A2	A3	0	893
monkey	Training	Heiji	5	14	upright	A1	A0	1	736
monkey	Training	Heiji	5	15	upright	A8	A1	1	781
monkey	Training	Heiji	5	16	upright	A1	A5	0	1316
monkey	Training	Heiji	5	17	inverted	A2	A4	0	945
monkey	Training	Heiji	5	18	inverted	A1	A0	0	1245
monkey	Training	Heiji	5	19	upright	A2	A0	0	977
monkey	Training	Heiji	5	20	inverted	A0	A1	1	707
monkey	Training	Heiji	5	21	inverted	A2	A7	1	747
monkey	Training	Heiji	5	22	inverted	A0	A5	1	1663
monkey	Training	Heiji	5	23	upright	A0	A8	0	958
monkey	Training	Heiji	5	24	upright	A5	A0	0	1263
monkey	Training	Heiji	5	25	upright	A4	A7	1	1032
monkey	Training	Heiji	5	26	inverted	A1	A6	0	1207
monkey	Training	Heiji	5	27	inverted	A5	A3	1	1259
monkey	Training	Heiji	5	28	inverted	A8	A5	1	1482
monkey	Training	Heiji	5	29	inverted	A6	A3	1	966
monkey	Training	Heiji	5	30	inverted	A6	A7	0	1730
monkey	Training	Heiji	5	31	inverted	A2	A0	1	1586
monkey	Training	Heiji	5	32	inverted	A3	A0	1	1098
monkey	Training	Heiji	5	33	upright	A2	A7	0	1002
monkey	Training	Heiji	5	34	inverted	A6	A7	1	1401
monkey	Training	Heiji	5	35	upright	A1	A5	1	1480
monkey	Training	Heiji	5	36	inverted	A4	A6	0	1002
monkey	Training	Heiji	5	37	upright	A3	A6	1	890
monkey	Training	Heiji	5	38	inverted	A5	A6	1	881
monkey	Training	Heiji	5	39	inverted	A0	A2	0	957
monkey	Training	Heiji	5	40	inverted	A0	A1	1	3215
monkey	Training	Heiji	5	41	inverted	A3	A8	0	1032
monkey	Training	Heiji	5	42	upright	A4	A1	1	1392
monkey	Training	Heiji	5	43	upright	A3	A1	1	928
monkey	Training	Heiji	5	44	inverted	A3	A2	1	957
monkey	Training	Heiji	5	45	upright	A8	A7	0	703
monkey	Training	Heiji	5	46	inverted	A2	A1	1	859
monkey	Training	Heiji	5	47	inverted	A4	A0	1	1458
monkey	Training	Heiji	5	48	inverted	A7	A4	0	599
monkey	Training	Heiji	5	49	upright	A4	A2	0	1043
monkey	Training	Heiji	5	50	upright	A2	A8	1	819
monkey	Training	Heiji	5	51	upright	A5	A7	0	2165
monkey	Training	Heiji	5	52	inverted	A4	A1	0	732
monkey	Training	Heiji	5	53	inverted	A0	A6	1	1069
monkey	Training	Heiji	5	54	inverted	A5	A6	0	796
monkey	Training	Heiji	5	55	upright	A4	A8	0	887
monkey	Training	Heiji	5	56	upright	A4	A6	1	799
monkey	Training	Heiji	5	57	upright	A4	A3	1	1160
monkey	Training	Heiji	5	58	inverted	A5	A2	0	781
monkey	Training	Heiji	5	59	upright	A0	A8	1	942
monkey	Training	Heiji	5	60	upright	A6	A5	0	1689
monkey	Training	Heiji	5	61	upright	A6	A7	0	938
monkey	Training	Heiji	5	62	inverted	A2	A3	1	694
monkey	Training	Heiji	5	63	upright	A5	A3	1	940
monkey	Training	Heiji	5	64	upright	A7	A1	0	885
monkey	Training	Heiji	5	65	upright	A2	A4	0	1016
monkey	Training	Heiji	5	66	inverted	A3	A8	1	737
monkey	Training	Heiji	5	67	upright	A8	A3	0	1846
monkey	Training	Heiji	5	68	upright	A1	A4	0	895
monkey	Training	Heiji	5	69	upright	A0	A5	0	785
monkey	Training	Heiji	5	70	upright	A8	A6	1	935
monkey	Training	Heiji	5	71	inverted	A1	A7	1	882
monkey	Training	Heiji	5	72	inverted	A2	A6	1	634
monkey	Training	Heiji	6	1	inverted	A6	A4	1	722
monkey	Training	Heiji	6	2	inverted	A2	A0	0	1144
monkey	Training	Heiji	6	3	upright	A1	A2	0	1110
monkey	Training	Heiji	6	4	upright	A8	A2	1	767
monkey	Training	Heiji	6	5	inverted	A3	A6	0	857
monkey	Training	Heiji	6	6	inverted	A0	A4	1	662
monkey	Training	Heiji	6	7	upright	A2	A0	1	691
monkey	Training	Heiji	6	8	inverted	A3	A4	1	737
monkey	Training	Heiji	6	9	inverted	A7	A2	0	794
monkey	Training	Heiji	6	10	upright	A5	A6	1	932
monkey	Training	Heiji	6	11	upright	A0	A4	1	817
monkey	Training	Heiji	6	12	inverted	A7	A1	0	742
monkey	Training	Heiji	6	13	inverted	A4	A7	1	1192
monkey	Training	Heiji	6	14	upright	A3	A5	0	970
monkey	Training	Heiji	6	15	upright	A3	A7	1	973
monkey	Training	Heiji	6	16	inverted	A3	A6	1	1142
monkey	Training	Heiji	6	17	upright	A8	A5	0	833
monkey	Training	Heiji	6	18	upright	A2	A6	1	827
monkey	Training	Heiji	6	19	upright	A7	A6	1	721
monkey	Training	Heiji	6	20	upright	A1	A3	0	912
monkey	Training	Heiji	6	21	upright	A0	A4	0	780
monkey	Training	Heiji	6	22	inverted	A4	A2	0	1422
monkey	Training	Heiji	6	23	inverted	A6	A0	0	1787
monkey	Training	Heiji	6	24	upright	A1	A8	0	741
monkey	Training	Heiji	6	25	upright	A3	A8	0	1683
monkey	Training	Heiji	6	26	upright	A0	A2	1	1398
monkey	Training	Heiji	6	27	inverted	A2	A7	0	756
monkey	Training	Heiji	6	28	upright	A6	A1	0	720
monkey	Training	Heiji	6	29	inverted	A7	A0	1	727
monkey	Training	Heiji	6	30	inverted	A8	A5	1	738
monkey	Training	Heiji	6	31	upright	A2	A5	1	1178
monkey	Training	Heiji	6	32	upright	A7	A4	1	747
monkey	Training	Heiji	6	33	inverted	A7	A3	1	856
monkey	Training	Heiji	6	34	inverted	A6	A8	0	1076
monkey	Training	Heiji	6	35	upright	A3	A0	1	973
monkey	Training	Heiji	6	36	inverted	A8	A0	1	694
monkey	Training	Heiji	6	37	upright	A8	A5	1	767
monkey	Training	Heiji	6	38	inverted	A6	A8	0	785
monkey	Training	Heiji	6	39	inverted	A2	A8	0	805
monkey	Training	Heiji	6	40	upright	A4	A2	0	719
monkey	Training	Heiji	6	41	inverted	A1	A7	1	992
monkey	Training	Heiji	6	42	inverted	A3	A0	0	877
monkey	Training	Heiji	6	43	inverted	A6	A3	1	1286
monkey	Training	Heiji	6	44	inverted	A8	A2	0	882
monkey	Training	Heiji	6	45	upright	A8	A2	0	1308
monkey	Training	Heiji	6	46	upright	A5	A0	1	871
monkey	Training	Heiji	6	47	inverted	A3	A5	0	1193
monkey	Training	Heiji	6	48	inverted	A1	A5	0	872
monkey	Training	Heiji	6	49	inverted	A5	A7	1	591
monkey	Training	Heiji	6	50	upright	A3	A4	1	710
monkey	Training	Heiji	6	51	upright	A6	A3	0	1100
monkey	Training	Heiji	6	52	upright	A7	A4	0	744
monkey	Training	Heiji	6	53	upright	A1	A7	1	692
monkey	Training	Heiji	6	54	upright	A1	A6	1	635
monkey	Training	Heiji	6	55	inverted	A5	A1	1	685
monkey	Training	Heiji	6	56	inverted	A3	A1	1	578
monkey	Training	Heiji	6	57	inverted	A2	A4	0	558
monkey	Training	Heiji	6	58	upright	A0	A3	1	888
monkey	Training	Heiji	6	59	inverted	A1	A3	0	939
monkey	Training	Heiji	6	60	upright	A6	A3	0	881
monkey	Training	Heiji	6	61	upright	A2	A6	0	1098
monkey	Training	Heiji	6	62	upright	A4	A3	0	722
monkey	Training	Heiji	6	63	upright	A7	A3	1	1186
monkey	Training	Heiji	6	64	upright	A2	A1	0	682
monkey	Training	Heiji	6	65	inverted	A3	A7	1	1418
monkey	Training	Heiji	6	66	inverted	A8	A7	0	518
monkey	Training	Heiji	6	67	upright	A1	A4	1	848
monkey	Training	Heiji	6	68	inverted	A7	A8	0	979
monkey	Training	Heiji	6	69	upright	A1	A6	1	1176
monkey	Training	Heiji	6	70	inverted	A0	A7	0	599
monkey	Training	Heiji	6	71	inverted	A8	A1	1	1235
monkey	Training	Heiji	6	72	inverted	A6	A5	1	1205
monkey	Training	Heiji	7	1	inverted	A5	A0	0	703
monkey	Training	Heiji	7	2	upright	A5	A8	0	785
monkey	Training	Heiji	7	3	inverted	A0	A8	1	1003
monkey	Training	Heiji	7	4	upright	A0	A1	1	822
monkey	Training	Heiji	7	5	upright	A4	A6	0	860
monkey	Training	Heiji	7	6	inverted	A4	A8	0	627
monkey	Training	Heiji	7	7	upright	A8	A0	0	1053
monkey	Training	Heiji	7	8	inverted	A0	A3	0	564
monkey	Training	Heiji	7	9	inverted	A1	A4	0	673
monkey	Training	Heiji	7	10	inverted	A8	A4	1	580
monkey	Training	Heiji	7	11	inverted	A7	A1	1	609
monkey	Training	Heiji	7	12	upright	A0	A6	0	817
monkey	Training	Heiji	7	13	inverted	A1	A2	0	621
monkey	Training	Heiji	7	14	inverted	A1	A8	0	561
monkey	Training	Heiji	7	15	upright	A8	A4	1	1039
monkey	Training	Heiji	7	16	upright	A6	A8	0	602
monkey	Training	Heiji	7	17	upright	A8	A1	1	911
monkey	Training	Heiji	7	18	upright	A5	A8	1	679
monkey	Training	Heiji	7	19	inverted	A1	A3	0	1171
monkey	Training	Heiji	7	20	inverted	A6	A4	0	793
monkey	Training	Heiji	7	21	upright	A2	A4	0	812
monkey	Training	Heiji	7	22	upright	A7	A1	0	1115
monkey	Training	Heiji	7	23	inverted	A1	A2	1	1585
monkey	Training	Heiji	7	24	upright	A0	A5	1	670
monkey	Training	Heiji	7	25	upright	A4	A0	1	606
monkey	Training	Heiji	7	26	inverted	A2	A1	0	629
monkey	Training	Heiji	7	27	inverted	A2	A5	1	1122
monkey	Training	Heiji	7	28	inverted	A4	A5	0	509
monkey	Training	Heiji	7	29	upright	A6	A5	1	771
monkey	Training	Heiji	7	30	inverted	A8	A6	0	702
monkey	Training	Heiji	7	31	upright	A5	A4	1	1169
monkey	Training	Heiji	7	32	inverted	A0	A2	1	602
monkey	Training	Heiji	7	33	inverted	A3	A4	0	597
monkey	Training	Heiji	7	34	upright	A6	A8	0	1238
monkey	Training	Heiji	7	35	upright	A3	A8	0	1058
monkey	Training	Heiji	7	36	upright	A0	A6	1	616
monkey	Training	Heiji	7	37	inverted	A5	A1	0	720
monkey	Training	Heiji	7	38	upright	A2	A8	1	713
monkey	Training	Heiji	7	39	upright	A4	A5	0	580
monkey	Training	Heiji	7	40	upright	A1	A3	1	711
monkey	Training	Heiji	7	41	upright	A8	A3	0	1220
monkey	Training	Heiji	7	42	inverted	A4	A1	1	1182
monkey	Training	Heiji	7	43	inverted	A6	A1	1	853
monkey	Training	Heiji	7	44	upright	A1	A0	0	1139
monkey	Training	Heiji	7	45	inverted	A7	A0	1	712
monkey	Training	Heiji	7	46	inverted	A6	A2	1	717
monkey	Training	Heiji	7	47	inverted	A1	A0	0	594
monkey	Training	Heiji	7	48	inverted	A7	A2	0	1274
monkey	Training	Heiji	7	49	upright	A0	A1	1	896
monkey	Training	Heiji	7	50	upright	A5	A3	0	673
monkey	Training	Heiji	7	51	inverted	A5	A2	1	821
monkey	Training	Heiji	7	52	upright	A3	A5	0	575
monkey	Training	Heiji	7	53	inverted	A3	A7	1	851
monkey	Training	Heiji	7	54	inverted	A5	A8	1	821
monkey	Training	Heiji	7	55	upright	A7	A8	0	1094
monkey	Training	Heiji	7	56	inverted	A7	A8	0	1313
monkey	Training	Heiji	7	57	upright	A7	A2	0	1359
monkey	Training	Heiji	7	58	inverted	A0	A8	1	1625
monkey	Training	Heiji	7	59	inverted	A0	A3	1	673
monkey	Training	Heiji	7	60	inverted	A5	A4	1	867
monkey	Training	Heiji	7	61	upright	A2	A3	0	1111
monkey	Training	Heiji	7	62	upright	A3	A2	0	1314
monkey	Training	Heiji	7	63	upright	A6	A4	1	840
monkey	Training	Heiji	7	64	inverted	A7	A5	1	626
monkey	Training	Heiji	7	65	upright	A5	A1	1	1050
monkey	Training	Heiji	7	66	upright	A2	A5	0	894
monkey	Training	Heiji	7	67	inverted	A5	A3	1	695
monkey	Training	Heiji	7	68	inverted	A0	A4	0	515
monkey	Training	Heiji	7	69	inverted	A2	A3	1	608
monkey	Training	Heiji	7	70	upright	A3	A0	0	731
monkey	Training	Heiji	7	71	inverted	A2	A6	0	867
monkey	Training	Heiji	7	72	inverted	A1	A4	1	744
monkey	Training	Heiji	8	1	inverted	A3	A4	0	982
monkey	Training	Heiji	8	2	inverted	A0	A4	0	1102
monkey	Training	Heiji	8	3	inverted	A0	A8	0	752
monkey	Training	Heiji	8	4	upright	A4	A0	0	1258
monkey	Training	Heiji	8	5	inverted	A1	A6	1	731
monkey	Training	Heiji	8	6	inverted	A1	A8	1	717
monkey	Training	Heiji	8	7	inverted	A2	A5	1	1001
monkey	Training	Heiji	8	8	upright	A3	A6	1	744
monkey	Training	Heiji	8	9	inverted	A7	A0	1	820
monkey	Training	Heiji	8	10	inverted	A1	A0	1	1001
monkey	Training	Heiji	8	11	inverted	A3	A7	1	613
monkey	Training	Heiji	8	12	upright	A4	A1	0	796
monkey	Training	Heiji	8	13	upright	A2	A4	1	794
monkey	Training	Heiji	8	14	upright	A0	A2	0	662
monkey	Training	Heiji	8	15	upright	A8	A4	0	959
monkey	Training	Heiji	8	16	upright	A3	A0	0	889
monkey	Training	Heiji	8	17	inverted	A4	A0	0	976
monkey	Training	Heiji	8	18	upright	A4	A7	1	785
monkey	Training	Heiji	8	19	inverted	A6	A7	1	848
monkey	Training	Heiji	8	20	inverted	A0	A1	0	684
monkey	Training	Heiji	8	21	inverted	A1	A3	0	767
monkey	Training	Heiji	8	22	upright	A1	A2	1	1643
monkey	Training	Heiji	8	23	inverted	A5	A7	0	725
monkey	Training	Heiji	8	24	inverted	A3	A7	0	958
monkey	Training	Heiji	8	25	inverted	A8	A3	1	1266
monkey	Training	Heiji	8	26	inverted	A0	A3	0	673
monkey	Training	Heiji	8	27	inverted	A3	A6	0	1477
monkey	Training	Heiji	8	28	inverted	A3	A8	1	657
monkey	Training	Heiji	8	29	upright	A6	A1	1	853
monkey	Training	Heiji	8	30	inverted	A6	A5	1	676
monkey	Training	Heiji	8	31	inverted	A8	A3	1	796
monkey	Training	Heiji	8	32	inverted	A7	A8	0	889
monkey	Training	Heiji	8	33	inverted	A5	A6	0	602
monkey	Training	Heiji	8	34	upright	A7	A5	0	1386
monkey	Training	Heiji	8	35	inverted	A6	A8	0	987
monkey	Training	Heiji	8	36	upright	A5	A2	0	954
monkey	Training	Heiji	8	37	inverted	A5	A0	0	1284
monkey	Training	Heiji	8	38	upright	A0	A3	0	812
monkey	Training	Heiji	8	39	inverted	A1	A4	0	875
monkey	Training	Heiji	8	40	inverted	A8	A2	1	3864
monkey	Training	Heiji	8	41	upright	A8	A7	0	627
monkey	Training	Heiji	8	42	upright	A3	A8	1	724
monkey	Training	Heiji	8	43	upright	A6	A8	0	594
monkey	Training	Heiji	8	44	inverted	A8	A6	0	595
monkey	Training	Heiji	8	45	inverted	A3	A4	1	760
monkey	Training	Heiji	8	46	upright	A2	A7	0	815
monkey	Training	Heiji	8	47	upright	A1	A5	1	647
monkey	Training	Heiji	8	48	inverted	A0	A4	1	672
monkey	Training	Heiji	8	49	inverted	A4	A6	1	613
monkey	Training	Heiji	8	50	inverted	A7	A0	0	1068
monkey	Training	Heiji	8	51	upright	A4	A6	0	628
monkey	Training	Heiji	8	52	inverted	A8	A1	1	911
monkey	Training	Heiji	8	53	upright	A0	A5	0	662
monkey	Training	Heiji	8	54	inverted	A7	A5	0	990
monkey	Training	Heiji	8	55	upright	A6	A2	0	790
monkey	Training	Heiji	8	56	inverted	A5	A0	0	1090
monkey	Training	Heiji	8	57	inverted	A7	A4	1	1302
monkey	Training	Heiji	8	58	inverted	A1	A2	0	1132
monkey	Training	Heiji	8	59	inverted	A6	A2	0	1407
monkey	Training	Heiji	8	60	upright	A3	A1	0	1031
monkey	Training	Heiji	8	61	inverted	A8	A4	1	902
monkey	Training	Heiji	8	62	inverted	A1	A7	1	670
monkey	Training	Heiji	8	63	upright	A6	A7	0	687
monkey	Training	Heiji	8	64	upright	A4	A0	1	1482
monkey	Training	Heiji	8	65	upright	A2	A5	1	916
monkey	Training	Heiji	8	66	inverted	A7	A8	1	905
monkey	Training	Heiji	8	67	upright	A3	A6	1	1110
monkey	Training	Heiji	8	68	upright	A7	A8	0	717
monkey	Training	Heiji	8	69	upright	A7	A6	0	1252
monkey	Training	Heiji	8	70	inverted	A1	A8	0	841
monkey	Training	Heiji	8	71	inverted	A3	A2	1	976
monkey	Training	Heiji	8	72	upright	A2	A1	0	667
monkey	Training	Heiji	9	1	upright	A1	A3	0	1009
monkey	Training	Heiji	9	2	inverted	A2	A5	0	813
monkey	Training	Heiji	9	3	inverted	A6	A4	0	1121
monkey	Training	Heiji	9	4	upright	A5	A2	0	1255
monkey	Training	Heiji	9	5	inverted	A0	A6	1	927
monkey	Training	Heiji	9	6	upright	A1	A8	0	867
monkey	Training	Heiji	9	7	upright	A2	A4	1	1476
monkey	Training	Heiji	9	8	upright	A0	A6	1	856
monkey	Training	Heiji	9	9	upright	A5	A6	0	2984
monkey	Training	Heiji	9	10	inverted	A0	A8	1	871
monkey	Training	Heiji	9	11	inverted	A5	A4	1	1473
monkey	Training	Heiji	9	12	upright	A0	A3	1	1667
monkey	Training	Heiji	9	13	inverted	A6	A1	1	1527
monkey	Training	Heiji	9	14	inverted	A2	A8	0	1574
monkey	Training	Heiji	9	15	inverted	A6	A1	1	1379
monkey	Training	Heiji	9	16	upright	A4	A2	1	1345
monkey	Training	Heiji	9	17	upright	A2	A1	0	1612
monkey	Training	Heiji	9	18	upright	A2	A6	0	1260
monkey	Training	Heiji	9	19	upright	A7	A0	1	1310
monkey	Training	Heiji	9	20	upright	A7	A3	0	3115
monkey	Training	Heiji	9	21	inverted	A5	A8	0	1407
monkey	Training	Heiji	9	22	inverted	A0	A7	1	1473
monkey	Training	Heiji	9	23	inverted	A4	A7	1	1450
monkey	Training	Heiji	9	24	upright	A4	A5	1	1357
monkey	Training	Heiji	9	25	upright	A6	A0	0	1272
monkey	Training	Heiji	9	26	inverted	A4	A6	0	912
monkey	Training	Heiji	9	27	inverted	A0	A2	1	1159
monkey	Training	Heiji	9	28	upright	A4	A6	0	1099
monkey	Training	Heiji	9	29	inverted	A7	A5	1	1401
monkey	Training	Heiji	9	30	upright	A5	A3	1	1337
monkey	Training	Heiji	9	31	upright	A6	A3	0	1608
monkey	Training	Heiji	9	32	upright	A4	A7	0	1006
monkey	Training	Heiji	9	33	upright	A8	A0	1	1335
monkey	Training	Heiji	9	34	upright	A2	A7	0	1599
monkey	Training	Heiji	9	35	upright	A4	A2	1	1309
monkey	Training	Heiji	9	36	upright	A1	A3	1	1489
monkey	Training	Heiji	9	37	upright	A7	A4	0	1311
monkey	Training	Heiji	9	38	upright	A3	A4	1	1241
monkey	Training	Heiji	9	39	inverted	A3	A0	0	2015
monkey	Training	Heiji	9	40	upright	A6	A7	1	1315
monkey	Training	Heiji	9	41	upright	A8	A6	1	868
monkey	Training	Heiji	9	42	upright	A3	A2	1	2171
monkey	Training	Heiji	9	43	upright	A8	A7	0	1261
monkey	Training	Heiji	9	44	inverted	A5	A6	0	1559
monkey	Training	Heiji	9	45	inverted	A1	A0	0	1319
monkey	Training	Heiji	9	46	inverted	A2	A4	1	1249
monkey	Training	Heiji	9	47	inverted	A5	A2	0	1323
monkey	Training	Heiji	9	48	inverted	A1	A6	0	1947
monkey	Training	Heiji	9	49	upright	A5	A8	0	1356
monkey	Training	Heiji	9	50	inverted	A2	A3	0	1325
monkey	Training	Heiji	9	51	upright	A7	A1	1	1560
monkey	Training	Heiji	9	52	inverted	A5	A3	1	998
monkey	Training	Heiji	9	53	inverted	A8	A4	0	1342
monkey	Training	Heiji	9	54	inverted	A3	A1	0	1247
monkey	Training	Heiji	9	55	upright	A5	A7	1	971
monkey	Training	Heiji	9	56	inverted	A4	A1	1	2099
monkey	Training	Heiji	9	57	inverted	A6	A0	1	1020
monkey	Training	Heiji	9	58	upright	A3	A7	0	925
monkey	Training	Heiji	9	59	inverted	A1	A7	1	5069
monkey	Training	Heiji	9	60	upright	A8	A5	0	1846
monkey	Training	Heiji	9	61	inverted	A6	A0	0	1068
monkey	Training	Heiji	9	62	inverted	A6	A2	0	1599
monkey	Training	Heiji	9	63	inverted	A0	A2	0	1014
monkey	Training	Heiji	9	64	inverted	A3	A5	0	990
monkey	Training	Heiji	9	65	upright	A8	A6	0	1580
monkey	Training	Heiji	9	66	upright	A7	A8	1	1226
monkey	Training	Heiji	9	67	inverted	A5	A1	0	1080
monkey	Training	Heiji	9	68	inverted	A8	A6	0	1353
monkey	Training	Heiji	9	69	inverted	A4	A3	0	1490
monkey	Training	Heiji	9	70	inverted	A8	A5	1	1110
monkey	Training	Heiji	9	71	upright	A6	A8	0	1119
monkey	Training	Heiji	9	72	upright	A8	A0	0	1327
monkey	Training	Heiji	10	1	upright	A4	A8	0	1574
monkey	Training	Heiji	10	2	inverted	A7	A2	1	908
monkey	Training	Heiji	10	3	upright	A4	A3	0	1076
monkey	Training	Heiji	10	4	upright	A5	A4	1	1089
monkey	Training	Heiji	10	5	upright	A7	A1	1	852
monkey	Training	Heiji	10	6	inverted	A6	A5	1	2031
monkey	Training	Heiji	10	7	inverted	A1	A5	1	1261
monkey	Training	Heiji	10	8	upright	A7	A3	0	1174
monkey	Training	Heiji	10	9	upright	A1	A4	0	1122
monkey	Training	Heiji	10	10	inverted	A6	A3	0	1610
monkey	Training	Heiji	10	11	upright	A0	A1	1	1053
monkey	Training	Heiji	10	12	upright	A1	A2	1	1242
monkey	Training	Heiji	10	13	inverted	A0	A5	1	305
monkey	Training	Heiji	10	14	upright	A7	A5	1	1275
monkey	Training	Heiji	10	15	upright	A7	A2	0	1351
monkey	Training	Heiji	10	16	upright	A5	A8	1	1484
monkey	Training	Heiji	10	17	inverted	A2	A7	0	822
monkey	Training	Heiji	10	18	inverted	A8	A0	1	1025
monkey	Training	Heiji	10	19	upright	A2	A6	0	2283
monkey	Training	Heiji	10	20	inverted	A4	A1	1	1283
monkey	Training	Heiji	10	21	inverted	A8	A1	0	719
monkey	Training	Heiji	10	22	upright	A1	A0	0	994
monkey	Training	Heiji	10	23	inverted	A6	A3	0	968
monkey	Training	Heiji	10	24	inverted	A0	A5	0	1222
monkey	Training	Heiji	10	25	upright	A3	A5	1	1675
monkey	Training	Heiji	10	26	upright	A0	A4	0	841
monkey	Training	Heiji	10	27	inverted	A5	A2	0	1088
monkey	Training	Heiji	10	28	inverted	A3	A2	0	901
monkey	Training	Heiji	10	29	inverted	A4	A5	0	1222
monkey	Training	Heiji	10	30	upright	A7	A4	1	932
monkey	Training	Heiji	10	31	upright	A0	A8	1	1514
monkey	Training	Heiji	10	32	upright	A2	A5	0	651
monkey	Training	Heiji	10	33	upright	A1	A0	1	1084
monkey	Training	Heiji	10	34	inverted	A7	A6	1	827
monkey	Training	Heiji	10	35	upright	A6	A1	0	1053
monkey	Training	Heiji	10	36	inverted	A8	A7	1	1515
monkey	Training	Heiji	10	37	inverted	A7	A6	0	912
monkey	Training	Heiji	10	38	inverted	A7	A3	0	1693
monkey	Training	Heiji	10	39	inverted	A4	A5	1	976
monkey	Training	Heiji	10	40	upright	A8	A4	0	1319
monkey	Training	Heiji	10	41	upright	A8	A1	1	1705
monkey	Training	Heiji	10	42	inverted	A7	A1	1	774
monkey	Training	Heiji	10	43	upright	A2	A8	1	852
monkey	Training	Heiji	10	44	upright	A4	A5	0	785
monkey	Training	Heiji	10	45	upright	A8	A2	1	1049
monkey	Training	Heiji	10	46	upright	A0	A5	0	1272
monkey	Training	Heiji	10	47	upright	A3	A2	0	1313
monkey	Training	Heiji	10	48	upright	A6	A3	1	1095
monkey	Training	Heiji	10	49	inverted	A3	A5	1	741
monkey	Training	Heiji	10	50	inverted	A2	A4	1	1255
monkey	Training	Heiji	10	51	inverted	A2	A1	1	1075
monkey	Training	Heiji	10	52	inverted	A4	A0	1	821
monkey	Training	Heiji	10	53	inverted	A3	A1	1	834
monkey	Training	Heiji	10	54	inverted	A6	A8	1	777
monkey	Training	Heiji	10	55	upright	A8	A5	1	1186
monkey	Training	Heiji	10	56	upright	A0	A7	0	874
monkey	Training	Heiji	10	57	inverted	A1	A2	1	998
monkey	Training	Heiji	10	58	upright	A6	A0	0	1039
monkey	Training	Heiji	10	59	inverted	A2	A0	1	1391
monkey	Training	Heiji	10	60	upright	A6	A2	1	802
monkey	Training	Heiji	10	61	upright	A0	A6	0	979
monkey	Training	Heiji	10	62	upright	A3	A7	0	1487
monkey	Training	Heiji	10	63	inverted	A2	A6	0	850
monkey	Training	Heiji	10	64	inverted	A2	A8	0	1091
monkey	Training	Heiji	10	65	inverted	A1	A3	1	815
monkey	Training	Heiji	10	66	inverted	A2	A3	0	658
monkey	Training	Heiji	10	67	inverted	A7	A2	0	1080
monkey	Training	Heiji	10	68	upright	A1	A4	0	887
monkey	Training	Heiji	10	69	inverted	A4	A7	1	823
monkey	Training	Heiji	10	70	inverted	A7	A1	0	760
monkey	Training	Heiji	10	71	upright	A5	A4	0	907
monkey	Training	Heiji	10	72	inverted	A2	A6	0	1277
monkey	Training	Heiji	11	1	inverted	A3	A2	0	548
monkey	Training	Heiji	11	2	upright	A7	A4	1	982
monkey	Training	Heiji	11	3	upright	A2	A4	0	733
monkey	Training	Heiji	11	4	inverted	A3	A7	0	654
monkey	Training	Heiji	11	5	inverted	A6	A8	1	689
monkey	Training	Heiji	11	6	inverted	A7	A8	0	643
monkey	Training	Heiji	11	7	inverted	A8	A7	1	1092
monkey	Training	Heiji	11	8	upright	A8	A0	1	770
monkey	Training	Heiji	11	9	upright	A1	A8	0	677
monkey	Training	Heiji	11	10	upright	A8	A1	0	1175
monkey	Training	Heiji	11	11	upright	A5	A4	1	954
monkey	Training	Heiji	11	12	inverted	A7	A6	1	681
monkey	Training	Heiji	11	13	upright	A7	A0	0	1327
monkey	Training	Heiji	11	14	inverted	A6	A7	1	681
monkey	Training	Heiji	11	15	upright	A6	A5	1	872
monkey	Training	Heiji	11	16	upright	A7	A4	0	1014
monkey	Training	Heiji	11	17	inverted	A5	A1	1	952
monkey	Training	Heiji	11	18	upright	A1	A5	0	800
monkey	Training	Heiji	11	19	inverted	A1	A5	1	886
monkey	Training	Heiji	11	20	upright	A5	A8	1	1270
monkey	Training	Heiji	11	21	inverted	A4	A8	0	789
monkey	Training	Heiji	11	22	inverted	A1	A0	1	851
monkey	Training	Heiji	11	23	upright	A4	A0	0	1072
monkey	Training	Heiji	11	24	upright	A2	A3	1	1159
monkey	Training	Heiji	11	25	upright	A1	A0	0	741
monkey	Training	Heiji	11	26	upright	A4	A2	0	826
monkey	Training	Heiji	11	27	inverted	A3	A4	0	753
monkey	Training	Heiji	11	28	inverted	A6	A7	0	826
monkey	Training	Heiji	11	29	upright	A8	A6	0	1154
monkey	Training	Heiji	11	30	upright	A0	A8	1	936
monkey	Training	Heiji	11	31	inverted	A0	A6	0	591
monkey	Training	Heiji	11	32	upright	A4	A8	1	850
monkey	Training	Heiji	11	33	upright	A3	A0	1	641
monkey	Training	Heiji	11	34	upright	A4	A5	1	730
monkey	Training	Heiji	11	35	upright	A1	A7	0	588
monkey	Training	Heiji	11	36	upright	A2	A1	0	1677
monkey	Training	Heiji	11	37	inverted	A4	A3	0	720
monkey	Training	Heiji	11	38	upright	A4	A6	0	892
monkey	Training	Heiji	11	39	upright	A8	A4	1	612
monkey	Training	Heiji	11	40	upright	A0	A6	0	875
monkey	Training	Heiji	11	41	inverted	A7	A1	0	665
monkey	Training	Heiji	11	42	inverted	A0	A4	0	681
monkey	Training	Heiji	11	43	inverted	A0	A2	1	1133
monkey	Training	Heiji	11	44	inverted	A7	A2	0	572
monkey	Training	Heiji	11	45	inverted	A0	A5	0	1134
monkey	Training	Heiji	11	46	inverted	A8	A3	1	692
monkey	Training	Heiji	11	47	inverted	A3	A1	1	698
monkey	Training	Heiji	11	48	upright	A1	A6	1	730
monkey	Training	Heiji	11	49	upright	A5	A4	0	619
monkey	Training	Heiji	11	50	upright	A0	A5	0	624
monkey	Training	Heiji	11	51	inverted	A2	A7	1	1184
monkey	Training	Heiji	11	52	upright	A8	A2	0	875
monkey	Training	Heiji	11	53	upright	A2	A5	0	1118
monkey	Training	Heiji	11	54	inverted	A7	A2	1	807
monkey	Training	Heiji	11	55	inverted	A1	A4	0	628
monkey	Training	Heiji	11	56	inverted	A2	A4	1	998
monkey	Training	Heiji	11	57	upright	A7	A2	0	1162
monkey	Training	Heiji	11	58	upright	A8	A4	1	1031
monkey	Training	Heiji	11	59	upright	A0	A2	0	901
monkey	Training	Heiji	11	60	upright	A0	A7	0	1417
monkey	Training	Heiji	11	61	inverted	A7	A1	1	954
monkey	Training	Heiji	11	62	inverted	A6	A4	1	624
monkey	Training	Heiji	11	63	inverted	A7	A5	0	630
monkey	Training	Heiji	11	64	inverted	A4	A7	1	623
monkey	Training	Heiji	11	65	upright	A6	A4	1	995
monkey	Training	Heiji	11	66	upright	A8	A7	1	1155
monkey	Training	Heiji	11	67	inverted	A1	A6	0	915
monkey	Training	Heiji	11	68	inverted	A4	A2	1	649
monkey	Training	Heiji	11	69	inverted	A6	A4	0	646
monkey	Training	Heiji	11	70	inverted	A2	A4	1	1322
monkey	Training	Heiji	11	71	inverted	A4	A8	1	613
monkey	Training	Heiji	11	72	upright	A7	A1	0	793
monkey	Training	Heiji	12	1	inverted	A2	A3	0	618
monkey	Training	Heiji	12	2	upright	A7	A3	1	1086
monkey	Training	Heiji	12	3	inverted	A2	A6	1	1126
monkey	Training	Heiji	12	4	upright	A0	A4	0	744
monkey	Training	Heiji	12	5	inverted	A6	A0	1	759
monkey	Training	Heiji	12	6	inverted	A3	A5	1	1256
monkey	Training	Heiji	12	7	upright	A3	A5	1	1305
monkey	Training	Heiji	12	8	upright	A7	A8	1	932
monkey	Training	Heiji	12	9	upright	A4	A0	1	742
monkey	Training	Heiji	12	10	upright	A3	A2	0	983
monkey	Training	Heiji	12	11	inverted	A5	A1	0	766
monkey	Training	Heiji	12	12	inverted	A8	A0	1	777
monkey	Training	Heiji	12	13	inverted	A7	A3	0	712
monkey	Training	Heiji	12	14	upright	A6	A3	1	1600
monkey	Training	Heiji	12	15	inverted	A7	A0	1	718
monkey	Training	Heiji	12	16	inverted	A7	A4	0	666
monkey	Training	Heiji	12	17	inverted	A8	A0	0	717
monkey	Training	Heiji	12	18	upright	A5	A3	0	804
monkey	Training	Heiji	12	19	upright	A6	A0	1	984
monkey	Training	Heiji	12	20	inverted	A0	A7	0	673
monkey	Training	Heiji	12	21	inverted	A6	A5	1	639
monkey	Training	Heiji	12	22	upright	A5	A7	0	725
monkey	Training	Heiji	12	23	inverted	A1	A2	1	879
monkey	Training	Heiji	12	24	upright	A3	A4	1	1066
monkey	Training	Heiji	12	25	upright	A0	A1	0	659
monkey	Training	Heiji	12	26	upright	A7	A6	0	1607
monkey	Training	Heiji	12	27	upright	A2	A5	0	797
monkey	Training	Heiji	12	28	upright	A4	A5	1	990
monkey	Training	Heiji	12	29	upright	A1	A4	0	623
monkey	Training	Heiji	12	30	upright	A8	A6	0	804
monkey	Training	Heiji	12	31	upright	A0	A1	0	1075
monkey	Training	Heiji	12	32	inverted	A3	A1	0	725
monkey	Training	Heiji	12	33	inverted	A4	A2	0	594
monkey	Training	Heiji	12	34	inverted	A4	A0	1	758
monkey	Training	Heiji	12	35	inverted	A3	A0	1	648
monkey	Training	Heiji	12	36	inverted	A2	A5	1	643
monkey	Training	Heiji	12	37	inverted	A6	A3	0	561
monkey	Training	Heiji	12	38	inverted	A1	A4	1	597
monkey	Training	Heiji	12	39	inverted	A8	A4	0	880
monkey	Training	Heiji	12	40	inverted	A1	A3	0	745
monkey	Training	Heiji	12	41	inverted	A1	A2	1	725
monkey	Training	Heiji	12	42	upright	A0	A7	0	806
monkey	Training	Heiji	12	43	upright	A6	A1	0	1270
monkey	Training	Heiji	12	44	inverted	A6	A2	1	642
monkey	Training	Heiji	12	45	upright	A2	A8	1	1382
monkey	Training	Heiji	12	46	upright	A1	A6	0	1001
monkey	Training	Heiji	12	47	upright	A1	A4	0	1427
monkey	Training	Heiji	12	48	inverted	A2	A8	1	681
monkey	Training	Heiji	12	49	inverted	A5	A3	0	657
monkey	Training	Heiji	12	50	inverted	A5	A6	0	732
monkey	Training	Heiji	12	51	upright	A7	A0	0	1481
monkey	Training	Heiji	12	52	upright	A7	A8	1	941
monkey	Training	Heiji	12	53	upright	A2	A6	1	686
monkey	Training	Heiji	12	54	upright	A0	A5	1	757
monkey	Training	Heiji	12	55	inverted	A4	A6	1	769
monkey	Training	Heiji	12	56	upright	A7	A2	1	932
monkey	Training	Heiji	12	57	upright	A1	A8	1	712
monkey	Training	Heiji	12	58	inverted	A5	A6	1	687
monkey	Training	Heiji	12	59	inverted	A8	A6	1	847
monkey	Training	Heiji	12	60	inverted	A1	A6	1	592
monkey	Training	Heiji	12	61	upright	A3	A8	1	915
monkey	Training	Heiji	12	62	upright	A8	A3	1	845
monkey	Training	Heiji	12	63	upright	A3	A0	1	1284
monkey	Training	Heiji	12	64	inverted	A0	A1	0	791
monkey	Training	Heiji	12	65	inverted	A3	A8	0	1214
monkey	Training	Heiji	12	66	upright	A6	A4	1	1063
monkey	Training	Heiji	12	67	upright	A2	A8	1	622
monkey	Training	Heiji	12	68	upright	A0	A3	1	632
monkey	Training	Heiji	12	69	inverted	A2	A0	0	777
monkey	Training	Heiji	12	70	inverted	A5	A2	0	632
monkey	Training	Heiji	12	71	upright	A8	A3	1	1215
monkey	Training	Heiji	12	72	inverted	A8	A7	1	635
monkey	Training	Heiji	13	1	upright	A6	A0	0	864
monkey	Training	Heiji	13	2	upright	A2	A3	0	685
monkey	Training	Heiji	13	3	upright	A5	A1	1	1124
monkey	Training	Heiji	13	4	upright	A2	A7	1	1165
monkey	Training	Heiji	13	5	upright	A0	A3	0	951
monkey	Training	Heiji	13	6	upright	A5	A6	0	1088
monkey	Training	Heiji	13	7	inverted	A0	A3	0	1159
monkey	Training	Heiji	13	8	upright	A7	A5	0	1151
monkey	Training	Heiji	13	9	upright	A2	A7	0	1760
monkey	Training	Heiji	13	10	inverted	A5	A8	0	1173
monkey	Training	Heiji	13	11	upright	A2	A0	0	1077
monkey	Training	Heiji	13	12	upright	A5	A2	0	1176
monkey	Training	Heiji	13	13	upright	A6	A2	0	938
monkey	Training	Heiji	13	14	upright	A3	A2	1	1226
monkey	Training	Heiji	13	15	inverted	A5	A0	1	738
monkey	Training	Heiji	13	16	inverted	A8	A1	0	642
monkey	Training	Heiji	13	17	upright	A2	A1	1	979
monkey	Training	Heiji	13	18	upright	A5	A0	0	1163
monkey	Training	Heiji	13	19	inverted	A2	A1	0	1083
monkey	Training	Heiji	13	20	inverted	A6	A1	1	673
monkey	Training	Heiji	13	21	inverted	A7	A3	0	1198
monkey	Training	Heiji	13	22	inverted	A4	A7	1	1176
monkey	Training	Heiji	13	23	upright	A1	A2	1	1489
monkey	Training	Heiji	13	24	inverted	A5	A4	0	1041
monkey	Training	Heiji	13	25	inverted	A6	A0	0	698
monkey	Training	Heiji	13	26	inverted	A4	A3	1	564
monkey	Training	Heiji	13	27	upright	A7	A3	1	800
monkey	Training	Heiji	13	28	upright	A3	A5	0	969
monkey	Training	Heiji	13	29	inverted	A5	A8	0	859
monkey	Training	Heiji	13	30	inverted	A3	A7	1	1030
monkey	Training	Heiji	13	31	upright	A1	A7	0	1157
monkey	Training	Heiji	13	32	inverted	A2	A6	1	1768
monkey	Training	Heiji	13	33	upright	A0	A4	1	1413
monkey	Training	Heiji	13	34	inverted	A7	A0	0	679
monkey	Training	Heiji	13	35	inverted	A6	A2	0	965
monkey	Training	Heiji	13	36	upright	A5	A2	1	1154
monkey	Training	Heiji	13	37	upright	A8	A5	1	1084
monkey	Training	Heiji	13	38	inverted	A3	A6	1	564
monkey	Training	Heiji	13	39	upright	A1	A5	1	1382
monkey	Training	Heiji	13	40	inverted	A1	A8	0	605
monkey	Training	Heiji	13	41	inverted	A8	A5	1	613
monkey	Training	Heiji	13	42	upright	A4	A3	0	787
monkey	Training	Heiji	13	43	inverted	A1	A0	0	824
monkey	Training	Heiji	13	44	upright	A5	A7	1	1436
monkey	Training	Heiji	13	45	inverted	A0	A8	0	818
monkey	Training	Heiji	13	46	inverted	A3	A8	0	629
monkey	Training	Heiji	13	47	upright	A5	A3	0	1068
monkey	Training	Heiji	13	48	inverted	A7	A8	1	772
monkey	Training	Heiji	13	49	inverted	A8	A5	0	573
monkey	Training	Heiji	13	50	upright	A3	A4	0	1215
monkey	Training	Heiji	13	51	upright	A1	A2	0	1241
monkey	Training	Heiji	13	52	inverted	A6	A1	0	694
monkey	Training	Heiji	13	53	inverted	A2	A7	0	1360
monkey	Training	Heiji	13	54	inverted	A4	A6	0	1173
monkey	Training	Heiji	13	55	upright	A8	A2	1	3999
monkey	Training	Heiji	13	56	inverted	A1	A5	0	1099
monkey	Training	Heiji	13	57	upright	A6	A7	0	1301
monkey	Training	Heiji	13	58	inverted	A8	A4	1	1068
monkey	Training	Heiji	13	59	upright	A8	A7	1	703
monkey	Training	Heiji	13	60	upright	A1	A3	0	671
monkey	Training	Heiji	13	61	upright	A4	A6	1	712
monkey	Training	Heiji	13	62	upright	A6	A7	0	597
monkey	Training	Heiji	13	63	inverted	A3	A5	1	1143
monkey	Training	Heiji	13	64	inverted	A2	A8	1	1144
monkey	Training	Heiji	13	65	inverted	A8	A3	0	839
monkey	Training	Heiji	13	66	upright	A3	A6	0	1211
monkey	Training	Heiji	13	67	inverted	A7	A6	0	1099
monkey	Training	Heiji	13	68	inverted	A5	A7	1	1189
monkey	Training	Heiji	13	69	inverted	A1	A3	1	706
monkey	Training	Heiji	13	70	upright	A2	A0	0	1743
monkey	Training	Heiji	13	71	inverted	A4	A1	1	1020
monkey	Training	Heiji	13	72	inverted	A0	A7	1	633
monkey	Training	Heiji	14	1	upright	A3	A8	0	1095
monkey	Training	Heiji	14	2	upright	A5	A1	0	1486
monkey	Training	Heiji	14	3	upright	A6	A1	1	1312
monkey	Training	Heiji	14	4	inverted	A2	A3	0	1429
monkey	Training	Heiji	14	5	upright	A7	A1	1	713
monkey	Training	Heiji	14	6	upright	A1	A8	1	1133
monkey	Training	Heiji	14	7	upright	A4	A8	0	769
monkey	Training	Heiji	14	8	upright	A4	A7	1	1088
monkey	Training	Heiji	14	9	inverted	A3	A2	0	706
monkey	Training	Heiji	14	10	inverted	A4	A3	1	1205
monkey	Training	Heiji	14	11	inverted	A0	A6	0	664
monkey	Training	Heiji	14	12	inverted	A5	A4	1	1156
monkey	Training	Heiji	14	13	upright	A7	A1	1	2901
monkey	Training	Heiji	14	14	upright	A5	A7	0	1113
monkey	Training	Heiji	14	15	upright	A6	A5	1	1072
monkey	Training	Heiji	14	16	upright	A5	A0	0	217
monkey	Training	Heiji	14	17	inverted	A4	A6	1	1238
monkey	Training	Heiji	14	18	inverted	A6	A4	1	595
monkey	Training	Heiji	14	19	upright	A8	A7	0	1366
monkey	Training	Heiji	14	20	upright	A8	A0	1	1191
monkey	Training	Heiji	14	21	upright	A3	A2	1	1175
monkey	Training	Heiji	14	22	inverted	A6	A5	0	711
monkey	Training	Heiji	14	23	upright	A8	A5	1	1016
monkey	Training	Heiji	14	24	inverted	A0	A2	0	1229
monkey	Training	Heiji	14	25	upright	A3	A5	1	1081
monkey	Training	Heiji	14	26	upright	A4	A0	0	1069
monkey	Training	Heiji	14	27	upright	A2	A0	1	1249
monkey	Training	Heiji	14	28	upright	A2	A7	1	1144
monkey	Training	Heiji	14	29	inverted	A6	A8	1	1127
monkey	Training	Heiji	14	30	inverted	A5	A2	0	1255
monkey	Training	Heiji	14	31	inverted	A3	A0	0	1163
monkey	Training	Heiji	14	32	upright	A0	A1	0	1518
monkey	Training	Heiji	14	33	upright	A3	A0	1	1145
monkey	Training	Heiji	14	34	upright	A6	A7	0	820
monkey	Training	Heiji	14	35	inverted	A3	A1	0	1372
monkey	Training	Heiji	14	36	inverted	A4	A8	1	1543
monkey	Training	Heiji	14	37	upright	A5	A7	1	1020
monkey	Training	Heiji	14	38	inverted	A2	A6	0	2099
monkey	Training	Heiji	14	39	inverted	A3	A5	0	1430
monkey	Training	Heiji	14	40	inverted	A0	A1	0	1268
monkey	Training	Heiji	14	41	upright	A1	A8	1	1152
monkey	Training	Heiji	14	42	upright	A1	A4	1	804
monkey	Training	Heiji	14	43	upright	A4	A5	0	870
monkey	Training	Heiji	14	44	inverted	A6	A3	0	1198
monkey	Training	Heiji	14	45	inverted	A0	A8	1	1481
monkey	Training	Heiji	14	46	upright	A8	A7	1	1344
monkey	Training	Heiji	14	47	upright	A8	A3	1	889
monkey	Training	Heiji	14	48	upright	A6	A8	1	801
monkey	Training	Heiji	14	49	inverted	A2	A3	1	1432
monkey	Training	Heiji	14	50	inverted	A7	A4	0	1143
monkey	Training	Heiji	14	51	upright	A2	A4	0	979
monkey	Training	Heiji	14	52	inverted	A8	A2	1	954
monkey	Training	Heiji	14	53	inverted	A0	A3	0	1217
monkey	Training	Heiji	14	54	upright	A4	A7	1	828
monkey	Training	Heiji	14	55	upright	A7	A5	1	1063
monkey	Training	Heiji	14	56	upright	A5	A1	1	829
monkey	Training	Heiji	14	57	inverted	A7	A5	0	1124
monkey	Training	Heiji	14	58	upright	A0	A6	1	1476
monkey	Training	Heiji	14	59	upright	A0	A3	0	1375
monkey	Training	Heiji	14	60	inverted	A8	A6	1	1727
monkey	Training	Heiji	14	61	upright	A2	A1	0	1040
monkey	Training	Heiji	14	62	inverted	A6	A4	1	1421
monkey	Training	Heiji	14	63	inverted	A6	A0	1	1181
monkey	Training	Heiji	14	64	upright	A7	A2	1	838
monkey	Training	Heiji	14	65	inverted	A0	A7	1	1107
monkey	Training	Heiji	14	66	inverted	A3	A0	1	1328
monkey	Training	Heiji	14	67	inverted	A6	A5	1	1530
monkey	Training	Heiji	14	68	inverted	A5	A7	0	1042
monkey	Training	Heiji	14	69	inverted	A1	A6	0	1566
monkey	Training	Heiji	14	70	inverted	A6	A1	1	1177
monkey	Training	Heiji	14	71	upright	A8	A2	1	1178
monkey	Training	Heiji	14	72	upright	A6	A5	1	666
monkey	Training	Heiji	15	1	inverted	A5	A0	0	882
monkey	Training	Heiji	15	2	upright	A8	A1	1	657
monkey	Training	Heiji	15	3	inverted	A0	A5	1	911
monkey	Training	Heiji	15	4	inverted	A7	A1	0	681
monkey	Training	Heiji	15	5	upright	A0	A1	1	1046
monkey	Training	Heiji	15	6	inverted	A0	A4	1	1274
monkey	Training	Heiji	15	7	upright	A6	A2	0	1186
monkey	Training	Heiji	15	8	upright	A6	A4	1	5365
monkey	Training	Heiji	15	9	upright	A4	A2	1	804
monkey	Training	Heiji	15	10	upright	A6	A3	1	567
monkey	Training	Heiji	15	11	upright	A5	A8	0	733
monkey	Training	Heiji	15	12	inverted	A5	A3	0	1004
monkey	Training	Heiji	15	13	inverted	A8	A3	0	1785
monkey	Training	Heiji	15	14	upright	A7	A6	0	848
monkey	Training	Heiji	15	15	inverted	A8	A1	0	1203
monkey	Training	Heiji	15	16	upright	A7	A8	1	1016
monkey	Training	Heiji	15	17	upright	A7	A0	0	1486
monkey	Training	Heiji	15	18	upright	A7	A3	0	811
monkey	Training	Heiji	15	19	upright	A7	A0	1	881
monkey	Training	Heiji	15	20	upright	A3	A6	1	695
monkey	Training	Heiji	15	21	inverted	A8	A7	0	1077
monkey	Training	Heiji	15	22	upright	A5	A6	0	785
monkey	Training	Heiji	15	23	upright	A2	A4	1	931
monkey	Training	Heiji	15	24	upright	A3	A8	0	864
monkey	Training	Heiji	15	25	inverted	A4	A1	0	1094
monkey	Training	Heiji	15	26	upright	A4	A1	0	739
monkey	Training	Heiji	15	27	inverted	A7	A4	1	1305
monkey	Training	Heiji	15	28	inverted	A5	A8	0	780
monkey	Training	Heiji	15	29	upright	A0	A2	0	1045
monkey	Training	Heiji	15	30	upright	A3	A6	0	679
monkey	Training	Heiji	15	31	upright	A0	A4	1	1331
monkey	Training	Heiji	15	32	upright	A5	A6	1	652
monkey	Training	Heiji	15	33	upright	A2	A3	1	829
monkey	Training	Heiji	15	34	upright	A1	A5	0	1001
monkey	Training	Heiji	15	35	inverted	A4	A6	1	1094
monkey	Training	Heiji	15	36	inverted	A6	A7	0	662
monkey	Training	Heiji	15	37	upright	A4	A5	0	762
monkey	Training	Heiji	15	38	inverted	A5	A1	1	1271
monkey	Training	Heiji	15	39	upright	A4	A6	1	1047
monkey	Training	Heiji	15	40	upright	A7	A3	1	655
monkey	Training	Heiji	15	41	upright	A8	A2	1	1113
monkey	Training	Heiji	15	42	upright	A0	A8	1	1006
monkey	Training	Heiji	15	43	inverted	A4	A2	1	1031
monkey	Training	Heiji	15	44	inverted	A6	A2	0	1192
monkey	Training	Heiji	15	45	inverted	A7	A0	0	1151
monkey	Training	Heiji	15	46	inverted	A7	A2	1	1691
monkey	Training	Heiji	15	47	inverted	A7	A6	1	1117
monkey	Training	Heiji	15	48	upright	A4	A6	0	1005
monkey	Training	Heiji	15	49	inverted	A5	A7	0	1134
monkey	Training	Heiji	15	50	inverted	A3	A8	1	1207
monkey	Training	Heiji	15	51	upright	A6	A3	1	957
monkey	Training	Heiji	15	52	inverted	A4	A5	0	1140
monkey	Training	Heiji	15	53	inverted	A8	A1	0	1227
monkey	Training	Heiji	15	54	inverted	A2	A0	1	1168
monkey	Training	Heiji	15	55	inverted	A8	A5	1	747
monkey	Training	Heiji	15	56	inverted	A5	A8	0	1088
monkey	Training	Heiji	15	57	inverted	A8	A0	1	1014
monkey	Training	Heiji	15	58	upright	A2	A1	1	973
monkey	Training	Heiji	15	59	inverted	A3	A6	1	1129
monkey	Training	Heiji	15	60	inverted	A2	A7	0	1053
monkey	Training	Heiji	15	61	inverted	A0	A6	1	1129
monkey	Training	Heiji	15	62	inverted	A2	A1	0	1167
monkey	Training	Heiji	15	63	upright	A7	A4	0	1296
monkey	Training	Heiji	15	64	upright	A5	A3	0	1058
monkey	Training	Heiji	15	65	upright	A6	A7	1	1053
monkey	Training	Heiji	15	66	inverted	A2	A0	0	1178
monkey	Training	Heiji	15	67	inverted	A2	A4	1	1464
monkey	Training	Heiji	15	68	inverted	A1	A5	0	1099
monkey	Training	Heiji	15	69	inverted	A6	A3	0	1066
monkey	Training	Heiji	15	70	inverted	A4	A0	1	1585
monkey	Training	Heiji	15	71	upright	A3	A4	0	1450
monkey	Training	Heiji	15	72	inverted	A7	A6	1	1268
monkey	Training	Heiji	16	1	upright	A3	A1	0	1117
monkey	Training	Heiji	16	2	inverted	A2	A4	0	1277
monkey	Training	Heiji	16	3	inverted	A1	A3	1	970
monkey	Training	Heiji	16	4	upright	A1	A2	1	1515
monkey	Training	Heiji	16	5	inverted	A1	A0	1	1230
monkey	Training	Heiji	16	6	inverted	A6	A8	1	1634
monkey	Training	Heiji	16	7	upright	A6	A1	1	1013
monkey	Training	Heiji	16	8	upright	A2	A8	0	771
monkey	Training	Heiji	16	9	inverted	A4	A0	1	1184
monkey	Training	Heiji	16	10	inverted	A2	A8	0	1100
monkey	Training	Heiji	16	11	inverted	A7	A3	1	1200
monkey	Training	Heiji	16	12	inverted	A3	A5	1	1061
monkey	Training	Heiji	16	13	upright	A3	A4	0	1443
monkey	Training	Heiji	16	14	upright	A4	A2	0	9262
monkey	Training	Heiji	16	15	upright	A6	A4	0	1044
monkey	Training	Heiji	16	16	upright	A1	A7	1	1140
monkey	Training	Heiji	16	17	inverted	A0	A3	0	689
monkey	Training	Heiji	16	18	upright	A3	A1	1	1004
monkey	Training	Heiji	16	19	upright	A1	A4	1	995
monkey	Training	Heiji	16	20	inverted	A7	A2	1	1913
monkey	Training	Heiji	16	21	inverted	A5	A3	1	1050
monkey	Training	Heiji	16	22	inverted	A8	A3	1	1529
monkey	Training	Heiji	16	23	upright	A5	A2	0	1050
monkey	Training	Heiji	16	24	upright	A7	A5	1	1149
monkey	Training	Heiji	16	25	upright	A5	A4	1	984
monkey	Training	Heiji	16	26	inverted	A0	A8	1	1323
monkey	Training	Heiji	16	27	inverted	A0	A7	1	1208
monkey	Training	Heiji	16	28	inverted	A3	A7	0	1268
monkey	Training	Heiji	16	29	upright	A1	A6	1	1559
monkey	Training	Heiji	16	30	inverted	A8	A7	1	1098
monkey	Training	Heiji	16	31	inverted	A1	A4	1	1227
monkey	Training	Heiji	16	32	inverted	A3	A6	1	1148
monkey	Training	Heiji	16	33	upright	A3	A5	1	1307
monkey	Training	Heiji	16	34	upright	A4	A3	0	1080
monkey	Training	Heiji	16	35	upright	A3	A7	0	1005
monkey	Training	Heiji	16	36	inverted	A0	A2	1	1331
monkey	Training	Heiji	16	37	inverted	A8	A4	1	1009
monkey	Training	Heiji	16	38	upright	A8	A3	1	933
monkey	Training	Heiji	16	39	upright	A5	A2	1	900
monkey	Training	Heiji	16	40	upright	A2	A8	0	968
monkey	Training	Heiji	16	41	upright	A2	A0	0	1143
monkey	Training	Heiji	16	42	inverted	A6	A0	1	1366
monkey	Training	Heiji	16	43	inverted	A1	A6	0	1175
monkey	Training	Heiji	16	44	upright	A8	A5	1	1020
monkey	Training	Heiji	16	45	inverted	A1	A3	1	1248
monkey	Training	Heiji	16	46	upright	A0	A5	0	1030
monkey	Training	Heiji	16	47	inverted	A0	A5	1	1279
monkey	Training	Heiji	16	48	inverted	A8	A4	1	1019
monkey	Training	Heiji	16	49	inverted	A8	A6	1	955
monkey	Training	Heiji	16	50	upright	A3	A0	1	1107
monkey	Training	Heiji	16	51	upright	A6	A2	1	1089
monkey	Training	Heiji	16	52	upright	A2	A7	0	987
monkey	Training	Heiji	16	53	inverted	A7	A8	1	924
monkey	Training	Heiji	16	54	upright	A0	A4	0	1208
monkey	Training	Heiji	16	55	inverted	A1	A5	1	1298
monkey	Training	Heiji	16	56	upright	A7	A4	0	1188
monkey	Training	Heiji	16	57	upright	A1	A6	1	1490
monkey	Training	Heiji	16	58	inverted	A6	A7	0	1113
monkey	Training	Heiji	16	59	inverted	A8	A5	0	1299
monkey	Training	Heiji	16	60	inverted	A2	A5	0	1255
monkey	Training	Heiji	16	61	upright	A6	A8	0	968
monkey	Training	Heiji	16	62	inverted	A5	A2	0	1208
monkey	Training	Heiji	16	63	upright	A1	A3	1	1457
monkey	Training	Heiji	16	64	upright	A2	A5	1	1058
monkey	Training	Heiji	16	65	inverted	A3	A4	1	1092
monkey	Training	Heiji	16	66	inverted	A8	A2	1	1199
monkey	Training	Heiji	16	67	inverted	A5	A0	1	1080
monkey	Training	Heiji	16	68	inverted	A5	A1	0	1058
monkey	Training	Heiji	16	69	inverted	A1	A0	0	1186
monkey	Training	Heiji	16	70	upright	A1	A7	1	1740
monkey	Training	Heiji	16	71	upright	A2	A6	1	1546
monkey	Training	Heiji	16	72	upright	A8	A4	1	965
monkey	Training	Heiji	17	1	upright	A6	A7	1	856
monkey	Training	Heiji	17	2	inverted	A0	A6	0	1449
monkey	Training	Heiji	17	3	inverted	A5	A8	1	973
monkey	Training	Heiji	17	4	upright	A0	A4	0	829
monkey	Training	Heiji	17	5	inverted	A2	A3	1	1406
monkey	Training	Heiji	17	6	inverted	A2	A8	1	854
monkey	Training	Heiji	17	7	inverted	A6	A5	1	1469
monkey	Training	Heiji	17	8	upright	A3	A0	1	903
monkey	Training	Heiji	17	9	inverted	A7	A4	0	1385
monkey	Training	Heiji	17	10	inverted	A1	A7	1	1065
monkey	Training	Heiji	17	11	inverted	A2	A6	1	1054
monkey	Training	Heiji	17	12	inverted	A1	A6	1	837
monkey	Training	Heiji	17	13	inverted	A6	A3	1	1212
monkey	Training	Heiji	17	14	upright	A2	A7	0	1340
monkey	Training	Heiji	17	15	upright	A6	A2	1	1249
monkey	Training	Heiji	17	16	inverted	A6	A7	1	1133
monkey	Training	Heiji	17	17	upright	A5	A3	0	704
monkey	Training	Heiji	17	18	upright	A7	A0	1	881
monkey	Training	Heiji	17	19	upright	A7	A5	1	1061
monkey	Training	Heiji	17	20	inverted	A5	A7	1	1548
monkey	Training	Heiji	17	21	upright	A0	A3	0	1134
monkey	Training	Heiji	17	22	inverted	A2	A5	1	1384
monkey	Training	Heiji	17	23	inverted	A8	A5	0	1170
monkey	Training	Heiji	17	24	upright	A3	A1	1	1088
monkey	Training	Heiji	17	25	inverted	A5	A7	0	973
monkey	Training	Heiji	17	26	upright	A1	A0	1	1066
monkey	Training	Heiji	17	27	inverted	A4	A1	0	1118
monkey	Training	Heiji	17	28	inverted	A8	A5	0	1044
monkey	Training	Heiji	17	29	inverted	A5	A0	1	1261
monkey	Training	Heiji	17	30	upright	A1	A8	1	911
monkey	Training	Heiji	17	31	upright	A6	A2	0	693
monkey	Training	Heiji	17	32	upright	A5	A2	1	949
monkey	Training	Heiji	17	33	inverted	A5	A3	0	1337
monkey	Training	Heiji	17	34	upright	A2	A6	0	1028
monkey	Training	Heiji	17	35	upright	A7	A5	0	1160
monkey	Training	Heiji	17	36	inverted	A0	A2	0	1255
monkey	Training	Heiji	17	37	upright	A7	A4	1	990
monkey	Training	Heiji	17	38	inverted	A2	A0	0	1256
monkey	Training	Heiji	17	39	upright	A1	A4	1	953
monkey	Training	Heiji	17	40	upright	A2	A0	1	739
monkey	Training	Heiji	17	41	inverted	A8	A6	0	1159
monkey	Training	Heiji	17	42	inverted	A8	A4	0	266
monkey	Training	Heiji	17	43	upright	A6	A4	1	1126
monkey	Training	Heiji	17	44	inverted	A1	A3	1	1528
monkey	Training	Heiji	17	45	inverted	A3	A1	1	883
monkey	Training	Heiji	17	46	upright	A0	A5	0	1244
monkey	Training	Heiji	17	47	upright	A5	A6	0	1036
monkey	Training	Heiji	17	48	upright	A7	A3	1	955
monkey	Training	Heiji	17	49	inverted	A0	A2	1	1394
monkey	Training	Heiji	17	50	inverted	A3	A1	0	916
monkey	Training	Heiji	17	51	upright	A1	A5	0	1451
monkey	Training	Heiji	17	52	upright	A2	A3	0	1664
monkey	Training	Heiji	17	53	upright	A7	A8	1	1277
monkey	Training	Heiji	17	54	upright	A5	A3	1	763
monkey	Training	Heiji	17	55	inverted	A6	A4	0	1028
monkey	Training	Heiji	17	56	upright	A8	A3	1	1227
monkey	Training	Heiji	17	57	inverted	A3	A0	1	1652
monkey	Training	Heiji	17	58	inverted	A7	A1	0	1288
monkey	Training	Heiji	17	59	upright	A1	A2	1	946
monkey	Training	Heiji	17	60	inverted	A6	A3	1	916
monkey	Training	Heiji	17	61	upright	A0	A1	0	1026
monkey	Training	Heiji	17	62	inverted	A7	A0	1	1050
monkey	Training	Heiji	17	63	inverted	A2	A3	0	1088
monkey	Training	Heiji	17	64	inverted	A1	A0	0	1167
monkey	Training	Heiji	17	65	upright	A4	A6	1	1159
monkey	Training	Heiji	17	66	upright	A0	A6	0	911
monkey	Training	Heiji	17	67	upright	A7	A1	1	949
monkey	Training	Heiji	17	68	upright	A2	A5	0	938
monkey	Training	Heiji	17	69	upright	A6	A1	1	867
monkey	Training	Heiji	17	70	upright	A5	A4	0	1337
monkey	Training	Heiji	17	71	upright	A1	A4	1	1118
monkey	Training	Heiji	17	72	upright	A1	A8	1	1140
monkey	Training	Heiji	18	1	upright	A6	A5	1	1378
monkey	Training	Heiji	18	2	upright	A7	A4	0	930
monkey	Training	Heiji	18	3	inverted	A2	A7	0	1391
monkey	Training	Heiji	18	4	inverted	A7	A1	1	1137
monkey	Training	Heiji	18	5	upright	A6	A3	1	1198
monkey	Training	Heiji	18	6	inverted	A5	A0	0	1325
monkey	Training	Heiji	18	7	inverted	A8	A0	1	1143
monkey	Training	Heiji	18	8	inverted	A0	A4	1	1162
monkey	Training	Heiji	18	9	upright	A7	A6	0	1115
monkey	Training	Heiji	18	10	upright	A3	A2	1	1147
monkey	Training	Heiji	18	11	upright	A1	A6	1	990
monkey	Training	Heiji	18	12	inverted	A4	A7	0	1358
monkey	Training	Heiji	18	13	upright	A1	A3	1	1609
monkey	Training	Heiji	18	14	upright	A0	A8	0	1053
monkey	Training	Heiji	18	15	inverted	A5	A3	0	1484
monkey	Training	Heiji	18	16	upright	A1	A2	1	1132
monkey	Training	Heiji	18	17	upright	A7	A0	0	1235
monkey	Training	Heiji	18	18	upright	A2	A7	0	1021
monkey	Training	Heiji	18	19	inverted	A1	A3	1	1233
monkey	Training	Heiji	18	20	inverted	A0	A8	1	793
monkey	Training	Heiji	18	21	inverted	A5	A1	1	1267
monkey	Training	Heiji	18	22	upright	A3	A6	1	1434
monkey	Training	Heiji	18	23	upright	A1	A7	0	766
monkey	Training	Heiji	18	24	upright	A4	A8	1	1399
monkey	Training	Heiji	18	25	upright	A3	A4	0	911
monkey	Training	Heiji	18	26	upright	A4	A1	1	1121
monkey	Training	Heiji	18	27	upright	A2	A1	0	1116
monkey	Training	Heiji	18	28	inverted	A4	A7	1	1413
monkey	Training	Heiji	18	29	inverted	A6	A1	0	738
monkey	Training	Heiji	18	30	inverted	A4	A8	0	1166
monkey	Training	Heiji	18	31	inverted	A7	A2	1	1036
monkey	Training	Heiji	18	32	inverted	A0	A8	0	785
monkey	Training	Heiji	18	33	inverted	A8	A3	1	1141
monkey	Training	Heiji	18	34	inverted	A0	A1	1	916
monkey	Training	Heiji	18	35	upright	A1	A0	1	1364
monkey	Training	Heiji	18	36	upright	A5	A1	0	1102
monkey	Training	Heiji	18	37	inverted	A2	A1	1	1379
monkey	Training	Heiji	18	38	inverted	A4	A2	1	984
monkey	Training	Heiji	18	39	upright	A5	A8	1	1107
monkey	Training	Heiji	18	40	inverted	A4	A6	0	1432
monkey	Training	Heiji	18	41	upright	A8	A3	0	962
monkey	Training	Heiji	18	42	upright	A7	A1	1	1126
monkey	Training	Heiji	18	43	inverted	A7	A0	1	1254
monkey	Training	Heiji	18	44	upright	A2	A8	0	1211
monkey	Training	Heiji	18	45	inverted	A3	A8	0	1301
monkey	Training	Heiji	18	46	inverted	A2	A0	1	988
monkey	Training	Heiji	18	47	inverted	A1	A8	0	1098
monkey	Training	Heiji	18	48	inverted	A7	A5	0	1230
monkey	Training	Heiji	18	49	upright	A8	A2	1	1195
monkey	Training	Heiji	18	50	inverted	A5	A2	0	1608
monkey	Training	Heiji	18	51	upright	A6	A3	1	1017
monkey	Training	Heiji	18	52	inverted	A6	A0	1	1181
monkey	Training	Heiji	18	53	inverted	A1	A0	0	1124
monkey	Training	Heiji	18	54	upright	A3	A7	1	1047
monkey	Training	Heiji	18	55	inverted	A6	A1	0	1327
monkey	Training	Heiji	18	56	upright	A0	A2	0	1387
monkey	Training	Heiji	18	57	upright	A4	A1	1	793
monkey	Training	Heiji	18	58	upright	A4	A3	0	747
monkey	Training	Heiji	18	59	upright	A5	A7	0	991
monkey	Training	Heiji	18	60	upright	A1	A7	0	1036
monkey	Training	Heiji	18	61	inverted	A3	A6	0	1607
monkey	Training	Heiji	18	62	upright	A2	A4	0	1814
monkey	Training	Heiji	18	63	upright	A4	A8	0	1069
monkey	Training	Heiji	18	64	inverted	A2	A8	1	1178
monkey	Training	Heiji	18	65	upright	A8	A1	0	1266
monkey	Training	Heiji	18	66	upright	A4	A7	1	1017
monkey	Training	Heiji	18	67	inverted	A3	A6	1	1391
monkey	Training	Heiji	18	68	inverted	A1	A6	0	1053
monkey	Training	Heiji	18	69	upright	A3	A5	0	1031
monkey	Training	Heiji	18	70	inverted	A5	A6	1	1681
monkey	Training	Heiji	18	71	inverted	A2	A5	0	1281
monkey	Training	Heiji	18	72	upright	A8	A1	1	859
monkey	Training	Heiji	19	1	upright	A3	A1	1	1441
monkey	Training	Heiji	19	2	upright	A0	A3	1	1105
monkey	Training	Heiji	19	3	upright	A7	A2	0	796
monkey	Training	Heiji	19	4	inverted	A3	A2	0	1380
monkey	Training	Heiji	19	5	inverted	A0	A3	1	1360
monkey	Training	Heiji	19	6	inverted	A8	A7	1	1047
monkey	Training	Heiji	19	7	inverted	A3	A2	0	1036
monkey	Training	Heiji	19	8	inverted	A6	A2	1	1113
monkey	Training	Heiji	19	9	inverted	A4	A6	0	1298
monkey	Training	Heiji	19	10	inverted	A0	A6	0	1480
monkey	Training	Heiji	19	11	upright	A8	A4	0	1124
monkey	Training	Heiji	19	12	inverted	A1	A8	0	1419
monkey	Training	Heiji	19	13	upright	A3	A7	0	1047
monkey	Training	Heiji	19	14	upright	A4	A6	1	970
monkey	Training	Heiji	19	15	inverted	A0	A4	0	1025
monkey	Training	Heiji	19	16	upright	A5	A7	1	1069
monkey	Training	Heiji	19	17	upright	A4	A3	0	1088
monkey	Training	Heiji	19	18	upright	A6	A8	1	1044
monkey	Training	Heiji	19	19	inverted	A3	A7	0	1134
monkey	Training	Heiji	19	20	inverted	A7	A2	1	1349
monkey	Training	Heiji	19	21	upright	A3	A5	1	1088
monkey	Training	Heiji	19	22	inverted	A2	A6	1	1090
monkey	Training	Heiji	19	23	inverted	A1	A5	1	1565
monkey	Training	Heiji	19	24	inverted	A4	A8	0	1165
monkey	Training	Heiji	19	25	upright	A2	A1	1	1033
monkey	Training	Heiji	19	26	inverted	A5	A8	1	1272
monkey	Training	Heiji	19	27	inverted	A7	A6	1	1248
monkey	Training	Heiji	19	28	upright	A5	A0	1	1577
monkey	Training	Heiji	19	29	upright	A6	A4	0	722
monkey	Training	Heiji	19	30	inverted	A2	A1	1	1473
monkey	Training	Heiji	19	31	upright	A7	A8	1	834
monkey	Training	Heiji	19	32	inverted	A6	A8	0	1249
monkey	Training	Heiji	19	33	inverted	A4	A1	0	1230
monkey	Training	Heiji	19	34	upright	A4	A5	1	1014
monkey	Training	Heiji	19	35	inverted	A5	A1	1	1241
monkey	Training	Heiji	19	36	upright	A6	A0	1	826
monkey	Training	Heiji	19	37	upright	A7	A2	1	853
monkey	Training	Heiji	19	38	inverted	A8	A1	0	1547
monkey	Training	Heiji	19	39	upright	A8	A7	1	788
monkey	Training	Heiji	19	40	inverted	A8	A3	1	1607
monkey	Training	Heiji	19	41	upright	A2	A6	1	1289
monkey	Training	Heiji	19	42	inverted	A8	A2	0	1203
monkey	Training	Heiji	19	43	inverted	A4	A5	1	1941
monkey	Training	Heiji	19	44	inverted	A8	A7	0	1533
monkey	Training	Heiji	19	45	inverted	A1	A2	1	1214
monkey	Training	Heiji	19	46	upright	A0	A7	0	1037
monkey	Training	Heiji	19	47	inverted	A5	A2	1	1327
monkey	Training	Heiji	19	48	inverted	A8	A1	1	1118
monkey	Training	Heiji	19	49	inverted	A4	A2	0	1128
monkey	Training	Heiji	19	50	upright	A5	A1	0	1220
monkey	Training	Heiji	19	51	upright	A5	A6	1	1034
monkey	Training	Heiji	19	52	upright	A0	A8	1	1028
monkey	Training	Heiji	19	53	upright	A0	A1	1	965
monkey	Training	Heiji	19	54	inverted	A3	A7	0	1820
monkey	Training	Heiji	19	55	upright	A3	A8	0	881
monkey	Training	Heiji	19	56	upright	A3	A6	0	1096
monkey	Training	Heiji	19	57	inverted	A0	A5	1	1891
monkey	Training	Heiji	19	58	inverted	A3	A4	0	1596
monkey	Training	Heiji	19	59	upright	A2	A3	1	970
monkey	Training	Heiji	19	60	inverted	A7	A6	1	1200
monkey	Training	Heiji	19	61	inverted	A5	A4	1	1846
monkey	Training	Heiji	19	62	upright	A4	A5	0	968
monkey	Training	Heiji	19	63	inverted	A8	A0	0	1776
monkey	Training	Heiji	19	64	upright	A1	A3	1	1066
monkey	Training	Heiji	19	65	inverted	A1	A7	1	1003
monkey	Training	Heiji	19	66	upright	A7	A6	1	923
monkey	Training	Heiji	19	67	upright	A8	A5	1	785
monkey	Training	Heiji	19	68	upright	A2	A8	1	1003
monkey	Training	Heiji	19	69	inverted	A4	A0	1	1269
monkey	Training	Heiji	19	70	upright	A6	A7	0	1226
monkey	Training	Heiji	19	71	upright	A1	A5	1	944
monkey	Training	Heiji	19	72	upright	A5	A4	1	894
monkey	Training	Heiji	20	1	inverted	A3	A5	1	1184
monkey	Training	Heiji	20	2	inverted	A8	A6	1	1055
monkey	Training	Heiji	20	3	inverted	A1	A5	1	975
monkey	Training	Heiji	20	4	inverted	A7	A3	0	984
monkey	Training	Heiji	20	5	inverted	A2	A7	1	1222
monkey	Training	Heiji	20	6	upright	A5	A0	1	1135
monkey	Training	Heiji	20	7	upright	A2	A0	0	763
monkey	Training	Heiji	20	8	upright	A1	A6	0	998
monkey	Training	Heiji	20	9	inverted	A1	A2	1	1216
monkey	Training	Heiji	20	10	inverted	A4	A0	1	1012
monkey	Training	Heiji	20	11	inverted	A7	A4	1	900
monkey	Training	Heiji	20	12	upright	A8	A6	1	864
monkey	Training	Heiji	20	13	inverted	A3	A5	1	1514
monkey	Training	Heiji	20	14	inverted	A3	A4	0	1538
monkey	Training	Heiji	20	15	inverted	A7	A5	1	2650
monkey	Training	Heiji	20	16	inverted	A6	A2	0	1456
monkey	Training	Heiji	20	17	inverted	A6	A8	1	848
monkey	Training	Heiji	20	18	inverted	A0	A3	1	1274
monkey	Training	Heiji	20	19	upright	A8	A0	1	960
monkey	Training	Heiji	20	20	upright	A4	A0	1	900
monkey	Training	Heiji	20	21	inverted	A8	A4	1	1116
monkey	Training	Heiji	20	22	inverted	A2	A4	0	930
monkey	Training	Heiji	20	23	upright	A6	A5	1	840
monkey	Training	Heiji	20	24	upright	A4	A7	0	916
monkey	Training	Heiji	20	25	upright	A5	A2	0	834
monkey	Training	Heiji	20	26	upright	A5	A8	0	956
monkey	Training	Heiji	20	27	upright	A2	A5	1	1020
monkey	Training	Heiji	20	28	upright	A3	A4	1	930
monkey	Training	Heiji	20	29	inverted	A6	A0	0	2483
monkey	Training	Heiji	20	30	inverted	A0	A7	1	938
monkey	Training	Heiji	20	31	inverted	A3	A0	0	1017
monkey	Training	Heiji	20	32	upright	A6	A0	1	1148
monkey	Training	Heiji	20	33	inverted	A4	A5	1	1102
monkey	Training	Heiji	20	34	upright	A0	A2	1	689
monkey	Training	Heiji	20	35	inverted	A8	A2	1	944
monkey	Training	Heiji	20	36	inverted	A6	A7	0	1001
monkey	Training	Heiji	20	37	upright	A0	A7	0	760
monkey	Training	Heiji	20	38	inverted	A6	A5	1	1320
monkey	Training	Heiji	20	39	inverted	A5	A4	1	1132
monkey	Training	Heiji	20	40	upright	A4	A2	0	905
monkey	Training	Heiji	20	41	upright	A8	A5	1	831
monkey	Training	Heiji	20	42	inverted	A2	A4	0	1094
monkey	Training	Heiji	20	43	inverted	A3	A8	1	1496
monkey	Training	Heiji	20	44	inverted	A1	A4	0	1083
monkey	Training	Heiji	20	45	upright	A8	A6	1	1104
monkey	Training	Heiji	20	46	inverted	A4	A3	1	1440
monkey	Training	Heiji	20	47	upright	A3	A8	1	1410
monkey	Training	Heiji	20	48	upright	A7	A3	1	929
monkey	Training	Heiji	20	49	upright	A4	A2	1	894
monkey	Training	Heiji	20	50	upright	A0	A5	1	1144
monkey	Training	Heiji	20	51	upright	A3	A0	1	859
monkey	Training	Heiji	20	52	inverted	A0	A7	1	1876
monkey	Training	Heiji	20	53	upright	A6	A1	1	725
monkey	Training	Heiji	20	54	inverted	A4	A3	1	1091
monkey	Training	Heiji	20	55	upright	A8	A2	1	874
monkey	Training	Heiji	20	56	upright	A8	A7	1	930
monkey	Training	Heiji	20	57	upright	A0	A4	0	850
monkey	Training	Heiji	20	58	inverted	A7	A3	1	1246
monkey	Training	Heiji	20	59	inverted	A5	A6	1	1249
monkey	Training	Heiji	20	60	upright	A3	A2	1	987
monkey	Training	Heiji	20	61	inverted	A1	A4	0	1971
monkey	Training	Heiji	20	62	inverted	A0	A5	1	1525
monkey	Training	Heiji	20	63	inverted	A7	A8	1	976
monkey	Training	Heiji	20	64	inverted	A7	A8	0	979
monkey	Training	Heiji	20	65	upright	A8	A4	1	1028
monkey	Training	Heiji	20	66	upright	A2	A4	0	1040
monkey	Training	Heiji	20	67	inverted	A6	A4	0	1296
monkey	Training	Heiji	20	68	upright	A6	A8	1	2415
monkey	Training	Heiji	20	69	upright	A0	A6	0	856
monkey	Training	Heiji	20	70	inverted	A0	A1	0	1039
monkey	Training	Heiji	20	71	upright	A4	A0	1	1094
monkey	Training	Heiji	20	72	upright	A8	A0	1	706
monkey	Training	Heiji	21	1	inverted	A0	A3	1	1031
monkey	Training	Heiji	21	2	upright	A4	A6	0	883
monkey	Training	Heiji	21	3	upright	A1	A4	0	952
monkey	Training	Heiji	21	4	inverted	A6	A2	0	1990
monkey	Training	Heiji	21	5	inverted	A4	A1	0	1376
monkey	Training	Heiji	21	6	upright	A6	A5	1	856
monkey	Training	Heiji	21	7	inverted	A8	A3	1	1506
monkey	Training	Heiji	21	8	inverted	A8	A3	1	1368
monkey	Training	Heiji	21	9	upright	A8	A0	1	1047
monkey	Training	Heiji	21	10	upright	A8	A5	1	707
monkey	Training	Heiji	21	11	inverted	A6	A0	0	1413
monkey	Training	Heiji	21	12	upright	A4	A5	0	1129
monkey	Training	Heiji	21	13	upright	A8	A3	1	886
monkey	Training	Heiji	21	14	inverted	A5	A6	0	1487
monkey	Training	Heiji	21	15	inverted	A2	A6	1	3439
monkey	Training	Heiji	21	16	inverted	A6	A7	1	1074
monkey	Training	Heiji	21	17	inverted	A6	A4	1	1042
monkey	Training	Heiji	21	18	inverted	A4	A8	0	1357
monkey	Training	Heiji	21	19	inverted	A5	A3	0	1295
monkey	Training	Heiji	21	20	upright	A5	A6	0	895
monkey	Training	Heiji	21	21	inverted	A6	A8	1	1219
monkey	Training	Heiji	21	22	upright	A4	A6	1	908
monkey	Training	Heiji	21	23	upright	A4	A3	0	924
monkey	Training	Heiji	21	24	inverted	A5	A7	0	1527
monkey	Training	Heiji	21	25	upright	A6	A2	1	758
monkey	Training	Heiji	21	26	upright	A7	A3	1	1114
monkey	Training	Heiji	21	27	inverted	A2	A7	1	1383
monkey	Training	Heiji	21	28	inverted	A0	A1	0	1173
monkey	Training	Heiji	21	29	inverted	A1	A3	0	1439
monkey	Training	Heiji	21	30	upright	A7	A5	0	1205
monkey	Training	Heiji	21	31	upright	A1	A4	0	1200
monkey	Training	Heiji	21	32	upright	A6	A0	1	1061
monkey	Training	Heiji	21	33	upright	A5	A6	1	848
monkey	Training	Heiji	21	34	upright	A1	A7	1	900
monkey	Training	Heiji	21	35	upright	A3	A5	1	938
monkey	Training	Heiji	21	36	upright	A7	A1	1	964
monkey	Training	Heiji	21	37	inverted	A3	A5	0	1479
monkey	Training	Heiji	21	38	upright	A8	A7	0	902
monkey	Training	Heiji	21	39	upright	A7	A0	1	1085
monkey	Training	Heiji	21	40	inverted	A3	A7	1	1156
monkey	Training	Heiji	21	41	upright	A6	A7	1	916
monkey	Training	Heiji	21	42	inverted	A3	A2	1	1697
monkey	Training	Heiji	21	43	upright	A0	A3	0	840
monkey	Training	Heiji	21	44	inverted	A2	A1	0	1389
monkey	Training	Heiji	21	45	inverted	A6	A5	1	1178
monkey	Training	Heiji	21	46	inverted	A6	A0	0	905
monkey	Training	Heiji	21	47	upright	A7	A8	1	1225
monkey	Training	Heiji	21	48	inverted	A4	A5	0	1428
monkey	Training	Heiji	21	49	upright	A2	A5	1	1042
monkey	Training	Heiji	21	50	upright	A6	A5	0	943
monkey	Training	Heiji	21	51	upright	A6	A8	0	921
monkey	Training	Heiji	21	52	inverted	A2	A1	0	1446
monkey	Training	Heiji	21	53	inverted	A7	A8	1	1221
monkey	Training	Heiji	21	54	inverted	A4	A7	0	984
monkey	Training	Heiji	21	55	inverted	A5	A4	0	1633
monkey	Training	Heiji	21	56	upright	A0	A6	1	946
monkey	Training	Heiji	21	57	upright	A3	A0	0	963
monkey	Training	Heiji	21	58	inverted	A2	A8	0	1180
monkey	Training	Heiji	21	59	inverted	A6	A2	1	1443
monkey	Training	Heiji	21	60	upright	A3	A2	1	1126
monkey	Training	Heiji	21	61	upright	A0	A6	0	837
monkey	Training	Heiji	21	62	upright	A4	A0	1	1624
monkey	Training	Heiji	21	63	inverted	A0	A8	1	1383
monkey	Training	Heiji	21	64	upright	A7	A1	1	894
monkey	Training	Heiji	21	65	upright	A0	A7	1	1250
monkey	Training	Heiji	21	66	upright	A4	A1	1	801
monkey	Training	Heiji	21	67	inverted	A4	A1	1	1023
monkey	Training	Heiji	21	68	inverted	A7	A4	1	771
monkey	Training	Heiji	21	69	inverted	A3	A0	1	1083
monkey	Training	Heiji	21	70	upright	A6	A2	1	774
monkey	Training	Heiji	21	71	inverted	A6	A3	1	1036
monkey	Training	Heiji	21	72	upright	A0	A8	1	1151
monkey	Training	Heiji	22	1	upright	A3	A5	0	941
monkey	Training	Heiji	22	2	inverted	A8	A4	0	1664
monkey	Training	Heiji	22	3	upright	A7	A0	0	1399
monkey	Training	Heiji	22	4	upright	A4	A3	0	946
monkey	Training	Heiji	22	5	inverted	A5	A1	1	1916
monkey	Training	Heiji	22	6	upright	A1	A7	1	1367
monkey	Training	Heiji	22	7	upright	A5	A0	0	1050
monkey	Training	Heiji	22	8	inverted	A3	A1	1	1391
monkey	Training	Heiji	22	9	upright	A0	A2	1	935
monkey	Training	Heiji	22	10	upright	A5	A7	0	1738
monkey	Training	Heiji	22	11	inverted	A1	A8	1	1386
monkey	Training	Heiji	22	12	upright	A8	A1	0	1140
monkey	Training	Heiji	22	13	inverted	A1	A0	1	1459
monkey	Training	Heiji	22	14	upright	A2	A4	0	979
monkey	Training	Heiji	22	15	upright	A3	A2	1	1288
monkey	Training	Heiji	22	16	upright	A1	A0	1	1170
monkey	Training	Heiji	22	17	inverted	A4	A2	0	1044
monkey	Training	Heiji	22	18	inverted	A2	A3	1	1170
monkey	Training	Heiji	22	19	inverted	A1	A0	0	941
monkey	Training	Heiji	22	20	inverted	A7	A6	0	1372
monkey	Training	Heiji	22	21	upright	A0	A8	1	1675
monkey	Training	Heiji	22	22	upright	A5	A4	0	799
monkey	Training	Heiji	22	23	upright	A0	A5	0	965
monkey	Training	Heiji	22	24	inverted	A5	A7	1	1303
monkey	Training	Heiji	22	25	upright	A5	A3	1	1003
monkey	Training	Heiji	22	26	inverted	A7	A0	1	1163
monkey	Training	Heiji	22	27	inverted	A4	A3	1	837
monkey	Training	Heiji	22	28	inverted	A3	A7	1	749
monkey	Training	Heiji	22	29	inverted	A6	A7	0	1339
monkey	Training	Heiji	22	30	inverted	A0	A3	1	1340
monkey	Training	Heiji	22	31	upright	A4	A0	1	995
monkey	Training	Heiji	22	32	inverted	A1	A6	0	1424
monkey	Training	Heiji	22	33	inverted	A4	A5	1	1678
monkey	Training	Heiji	22	34	upright	A6	A0	1	969
monkey	Training	Heiji	22	35	inverted	A8	A7	1	1681
monkey	Training	Heiji	22	36	inverted	A0	A1	0	1293
monkey	Training	Heiji	22	37	inverted	A8	A5	1	259
monkey	Training	Heiji	22	38	inverted	A5	A8	0	1168
monkey	Training	Heiji	22	39	inverted	A3	A0	1	1051
monkey	Training	Heiji	22	40	upright	A8	A4	1	885
monkey	Training	Heiji	22	41	upright	A7	A2	1	943
monkey	Training	Heiji	22	42	upright	A4	A7	0	763
monkey	Training	Heiji	22	43	upright	A1	A6	1	1074
monkey	Training	Heiji	22	44	upright	A4	A8	0	894
monkey	Training	Heiji	22	45	inverted	A2	A6	1	1443
monkey	Training	Heiji	22	46	upright	A2	A8	1	933
monkey	Training	Heiji	22	47	upright	A1	A2	0	1036
monkey	Training	Heiji	22	48	inverted	A7	A3	1	1085
monkey	Training	Heiji	22	49	upright	A8	A4	1	864
monkey	Training	Heiji	22	50	inverted	A6	A1	1	1380
monkey	Training	Heiji	22	51	inverted	A7	A0	1	1045
monkey	Training	Heiji	22	52	inverted	A0	A5	1	1006
monkey	Training	Heiji	22	53	upright	A2	A6	0	1039
monkey	Training	Heiji	22	54	upright	A3	A6	0	962
monkey	Training	Heiji	22	55	upright	A7	A4	0	1023
monkey	Training	Heiji	22	56	upright	A6	A7	0	930
monkey	Training	Heiji	22	57	upright	A6	A1	1	1129
monkey	Training	Heiji	22	58	inverted	A0	A6	1	1156
monkey	Training	Heiji	22	59	inverted	A5	A3	0	1468
monkey	Training	Heiji	22	60	upright	A4	A2	1	1046
monkey	Training	Heiji	22	61	upright	A1	A5	0	893
monkey	Training	Heiji	22	62	inverted	A7	A8	0	1202
monkey	Training	Heiji	22	63	upright	A8	A5	1	973
monkey	Training	Heiji	22	64	inverted	A6	A5	0	914
monkey	Training	Heiji	22	65	upright	A7	A3	1	1219
monkey	Training	Heiji	22	66	upright	A3	A6	0	799
monkey	Training	Heiji	22	67	inverted	A7	A2	0	1503
monkey	Training	Heiji	22	68	inverted	A7	A5	1	960
monkey	Training	Heiji	22	69	upright	A2	A0	1	1269
monkey	Training	Heiji	22	70	inverted	A8	A1	1	1215
monkey	Training	Heiji	22	71	upright	A2	A0	1	1083
monkey	Training	Heiji	22	72	upright	A1	A8	1	1211
monkey	Training	Heiji	23	1	upright	A6	A3	0	1218
monkey	Training	Heiji	23	2	upright	A1	A3	1	1211
monkey	Training	Heiji	23	3	inverted	A5	A2	1	1439
monkey	Training	Heiji	23	4	upright	A6	A4	1	995
monkey	Training	Heiji	23	5	upright	A3	A7	0	1085
monkey	Training	Heiji	23	6	upright	A0	A4	1	1113
monkey	Training	Heiji	23	7	inverted	A8	A0	1	1727
monkey	Training	Heiji	23	8	inverted	A4	A8	1	1417
monkey	Training	Heiji	23	9	upright	A1	A0	0	1574
monkey	Training	Heiji	23	10	upright	A0	A3	1	1061
monkey	Training	Heiji	23	11	inverted	A2	A5	1	1131
monkey	Training	Heiji	23	12	inverted	A6	A3	1	1296
monkey	Training	Heiji	23	13	upright	A2	A3	1	1121
monkey	Training	Heiji	23	14	inverted	A3	A2	1	1214
monkey	Training	Heiji	23	15	upright	A8	A6	0	1275
monkey	Training	Heiji	23	16	upright	A0	A4	1	987
monkey	Training	Heiji	23	17	upright	A8	A0	1	1251
monkey	Training	Heiji	23	18	upright	A5	A8	1	955
monkey	Training	Heiji	23	19	inverted	A5	A0	1	1346
monkey	Training	Heiji	23	20	inverted	A7	A2	0	1104
monkey	Training	Heiji	23	21	inverted	A2	A0	1	1533
monkey	Training	Heiji	23	22	upright	A2	A5	1	1401
monkey	Training	Heiji	23	23	inverted	A2	A5	1	1057
monkey	Training	Heiji	23	24	upright	A7	A6	1	739
monkey	Training	Heiji	23	25	inverted	A6	A8	0	1215
monkey	Training	Heiji	23	26	inverted	A6	A1	1	1386
monkey	Training	Heiji	23	27	inverted	A1	A7	1	1028
monkey	Training	Heiji	23	28	upright	A5	A7	1	951
monkey	Training	Heiji	23	29	inverted	A2	A0	0	1286
monkey	Training	Heiji	23	30	inverted	A0	A7	1	1462
monkey	Training	Heiji	23	31	upright	A2	A7	1	1083
monkey	Training	Heiji	23	32	upright	A4	A8	0	952
monkey	Training	Heiji	23	33	inverted	A8	A6	1	1014
monkey	Training	Heiji	23	34	inverted	A6	A4	0	1393
monkey	Training	Heiji	23	35	upright	A8	A7	1	1452
monkey	Training	Heiji	23	36	upright	A5	A0	1	1555
monkey	Training	Heiji	23	37	inverted	A8	A7	1	1385
monkey	Training	Heiji	23	38	upright	A0	A2	1	1143
monkey	Training	Heiji	23	39	inverted	A1	A7	0	1238
monkey	Training	Heiji	23	40	upright	A7	A4	0	1050
monkey	Training	Heiji	23	41	inverted	A3	A6	0	1385
monkey	Training	Heiji	23	42	upright	A6	A1	0	1011
monkey	Training	Heiji	23	43	upright	A1	A2	1	1284
monkey	Training	Heiji	23	44	inverted	A7	A3	1	1407
monkey	Training	Heiji	23	45	inverted	A3	A1	1	956
monkey	Training	Heiji	23	46	upright	A5	A4	0	920
monkey	Training	Heiji	23	47	upright	A6	A4	1	1216
monkey	Training	Heiji	23	48	inverted	A5	A0	1	1285
monkey	Training	Heiji	23	49	upright	A2	A1	1	1063
monkey	Training	Heiji	23	50	inverted	A0	A2	0	1372
monkey	Training	Heiji	23	51	upright	A5	A2	1	1028
monkey	Training	Heiji	23	52	upright	A8	A6	0	971
monkey	Training	Heiji	23	53	upright	A5	A2	0	1094
monkey	Training	Heiji	23	54	upright	A1	A5	1	1265
monkey	Training	Heiji	23	55	inverted	A3	A8	0	1107
monkey	Training	Heiji	23	56	upright	A4	A1	1	1245
monkey	Training	Heiji	23	57	upright	A0	A1	0	1085
monkey	Training	Heiji	23	58	inverted	A5	A6	1	1375
monkey	Training	Heiji	23	59	inverted	A1	A6	0	1143
monkey	Training	Heiji	23	60	upright	A3	A1	1	1451
monkey	Training	Heiji	23	61	inverted	A2	A7	1	1080
monkey	Training	Heiji	23	62	inverted	A4	A7	1	1249
monkey	Training	Heiji	23	63	upright	A6	A3	0	952
monkey	Training	Heiji	23	64	inverted	A3	A4	0	1304
monkey	Training	Heiji	23	65	inverted	A3	A4	0	1101
monkey	Training	Heiji	23	66	inverted	A2	A3	1	1252
monkey	Training	Heiji	23	67	upright	A3	A8	0	959
monkey	Training	Heiji	23	68	inverted	A8	A2	1	1290
monkey	Training	Heiji	23	69	upright	A1	A6	1	1042
monkey	Training	Heiji	23	70	inverted	A4	A3	0	1012
monkey	Training	Heiji	23	71	inverted	A5	A2	1	1371
monkey	Training	Heiji	23	72	upright	A7	A6	0	1682
monkey	Training	Heiji	24	1	inverted	A8	A4	1	1039
monkey	Training	Heiji	24	2	inverted	A8	A6	1	1006
monkey	Training	Heiji	24	3	inverted	A1	A8	1	984
monkey	Training	Heiji	24	4	upright	A0	A7	1	960
monkey	Training	Heiji	24	5	upright	A8	A2	1	811
monkey	Training	Heiji	24	6	inverted	A7	A4	0	1142
monkey	Training	Heiji	24	7	upright	A3	A0	0	1251
monkey	Training	Heiji	24	8	upright	A3	A1	0	1012
monkey	Training	Heiji	24	9	upright	A5	A3	0	1015
monkey	Training	Heiji	24	10	upright	A3	A8	0	1164
monkey	Training	Heiji	24	11	upright	A5	A8	1	1094
monkey	Training	Heiji	24	12	upright	A8	A1	1	987
monkey	Training	Heiji	24	13	inverted	A4	A6	1	1159
monkey	Training	Heiji	24	14	inverted	A8	A0	1	1418
monkey	Training	Heiji	24	15	inverted	A7	A1	0	1019
monkey	Training	Heiji	24	16	upright	A8	A2	0	1237
monkey	Training	Heiji	24	17	upright	A5	A1	1	1091
monkey	Training	Heiji	24	18	upright	A3	A4	0	1263
monkey	Training	Heiji	24	19	upright	A1	A8	1	934
monkey	Training	Heiji	24	20	inverted	A7	A1	0	897
monkey	Training	Heiji	24	21	inverted	A4	A2	0	1070
monkey	Training	Heiji	24	22	inverted	A5	A1	0	1287
monkey	Training	Heiji	24	23	upright	A2	A3	1	974
monkey	Training	Heiji	24	24	inverted	A1	A5	0	1282
monkey	Training	Heiji	24	25	inverted	A1	A2	1	1151
monkey	Training	Heiji	24	26	inverted	A7	A6	1	1252
monkey	Training	Heiji	24	27	inverted	A1	A4	1	920
monkey	Training	Heiji	24	28	inverted	A3	A8	1	1046
monkey	Training	Heiji	24	29	upright	A2	A7	1	914
monkey	Training	Heiji	24	30	upright	A4	A2	1	870
monkey	Training	Heiji	24	31	upright	A2	A1	1	1039
monkey	Training	Heiji	24	32	inverted	A0	A4	1	1159
monkey	Training	Heiji	24	33	inverted	A2	A8	1	1012
monkey	Training	Heiji	24	34	inverted	A0	A6	1	1238
monkey	Training	Heiji	24	35	inverted	A4	A0	1	1619
monkey	Training	Heiji	24	36	upright	A4	A7	1	803
monkey	Training	Heiji	24	37	upright	A2	A8	0	989
monkey	Training	Heiji	24	38	upright	A4	A5	1	818
monkey	Training	Heiji	24	39	upright	A7	A2	1	1167
monkey	Training	Heiji	24	40	inverted	A2	A4	0	1045
monkey	Training	Heiji	24	41	upright	A3	A7	0	1100
monkey	Training	Heiji	24	42	upright	A7	A8	1	1099
monkey	Training	Heiji	24	43	upright	A7	A5	0	856
monkey	Training	Heiji	24	44	upright	A2	A4	0	1145
monkey	Training	Heiji	24	45	inverted	A3	A5	0	1241
monkey	Training	Heiji	24	46	inverted	A3	A6	1	1200
monkey	Training	Heiji	24	47	upright	A1	A3	1	943
monkey	Training	Heiji	24	48	inverted	A8	A1	0	1413
monkey	Training	Heiji	24	49	inverted	A5	A4	1	1438
monkey	Training	Heiji	24	50	inverted	A0	A2	1	1068
monkey	Training	Heiji	24	51	upright	A8	A3	1	941
monkey	Training	Heiji	24	52	inverted	A0	A4	0	1181
monkey	Training	Heiji	24	53	inverted	A0	A7	1	1451
monkey	Training	Heiji	24	54	inverted	A1	A5	0	1354
monkey	Training	Heiji	24	55	inverted	A4	A6	1	1253
monkey	Training	Heiji	24	56	inverted	A7	A5	1	946
monkey	Training	Heiji	24	57	inverted	A4	A0	1	1055
monkey	Training	Heiji	24	58	inverted	A8	A5	0	1103
monkey	Training	Heiji	24	59	upright	A6	A8	1	1116
monkey	Training	Heiji	24	60	inverted	A0	A5	1	1083
monkey	Training	Heiji	24	61	inverted	A1	A2	1	1042
monkey	Training	Heiji	24	62	upright	A3	A4	1	697
monkey	Training	Heiji	24	63	inverted	A8	A2	1	905
monkey	Training	Heiji	24	64	upright	A2	A6	1	1132
monkey	Training	Heiji	24	65	inverted	A5	A8	0	971
monkey	Training	Heiji	24	66	upright	A5	A1	0	1033
monkey	Training	Heiji	24	67	upright	A0	A5	1	1035
monkey	Training	Heiji	24	68	inverted	A0	A8	1	1066
monkey	Training	Heiji	24	69	inverted	A1	A4	0	1064
monkey	Training	Heiji	24	70	upright	A0	A1	1	1134
monkey	Training	Heiji	24	71	inverted	A2	A4	1	1178
monkey	Training	Heiji	24	72	inverted	A1	A3	1	1006
monkey	Training	Heiji	25	1	upright	A2	A5	1	953
monkey	Training	Heiji	25	2	inverted	A3	A8	0	1236
monkey	Training	Heiji	25	3	upright	A0	A5	1	946
monkey	Training	Heiji	25	4	inverted	A6	A0	1	1266
monkey	Training	Heiji	25	5	upright	A1	A4	0	804
monkey	Training	Heiji	25	6	inverted	A4	A0	1	1455
monkey	Training	Heiji	25	7	upright	A0	A7	1	958
monkey	Training	Heiji	25	8	upright	A4	A0	1	744
monkey	Training	Heiji	25	9	upright	A2	A7	1	902
monkey	Training	Heiji	25	10	upright	A5	A3	1	1001
monkey	Training	Heiji	25	11	inverted	A7	A2	1	879
monkey	Training	Heiji	25	12	upright	A6	A1	0	1001
monkey	Training	Heiji	25	13	upright	A3	A0	1	949
monkey	Training	Heiji	25	14	inverted	A3	A1	1	1356
monkey	Training	Heiji	25	15	inverted	A1	A4	1	1151
monkey	Training	Heiji	25	16	inverted	A7	A8	0	1096
monkey	Training	Heiji	25	17	upright	A8	A5	1	941
monkey	Training	Heiji	25	18	upright	A6	A2	0	1277
monkey	Training	Heiji	25	19	inverted	A3	A1	0	1189
monkey	Training	Heiji	25	20	upright	A5	A8	1	979
monkey	Training	Heiji	25	21	inverted	A4	A7	0	1006
monkey	Training	Heiji	25	22	inverted	A8	A4	1	1186
monkey	Training	Heiji	25	23	upright	A4	A3	0	961
monkey	Training	Heiji	25	24	inverted	A1	A6	1	1099
monkey	Training	Heiji	25	25	inverted	A8	A3	0	1162
monkey	Training	Heiji	25	26	inverted	A8	A6	1	979
monkey	Training	Heiji	25	27	inverted	A5	A7	0	1080
monkey	Training	Heiji	25	28	inverted	A0	A3	0	1603
monkey	Training	Heiji	25	29	upright	A4	A5	1	1020
monkey	Training	Heiji	25	30	upright	A8	A3	0	908
monkey	Training	Heiji	25	31	inverted	A7	A6	1	1195
monkey	Training	Heiji	25	32	upright	A1	A6	1	933
monkey	Training	Heiji	25	33	upright	A5	A6	0	878
monkey	Training	Heiji	25	34	inverted	A7	A4	0	993
monkey	Training	Heiji	25	35	upright	A2	A4	1	878
monkey	Training	Heiji	25	36	upright	A4	A7	1	1578
monkey	Training	Heiji	25	37	inverted	A7	A4	0	1295
monkey	Training	Heiji	25	38	upright	A3	A4	0	837
monkey	Training	Heiji	25	39	upright	A1	A3	1	1009
monkey	Training	Heiji	25	40	inverted	A4	A6	1	1125
monkey	Training	Heiji	25	41	upright	A1	A0	1	815
monkey	Training	Heiji	25	42	upright	A7	A6	1	1254
monkey	Training	Heiji	25	43	upright	A6	A3	1	1172
monkey	Training	Heiji	25	44	upright	A5	A7	0	922
monkey	Training	Heiji	25	45	upright	A3	A4	1	894
monkey	Training	Heiji	25	46	inverted	A0	A3	0	1533
monkey	Training	Heiji	25	47	upright	A0	A4	1	1085
monkey	Training	Heiji	25	48	upright	A7	A3	1	833
monkey	Training	Heiji	25	49	upright	A7	A2	1	891
monkey	Training	Heiji	25	50	upright	A6	A4	1	1137
monkey	Training	Heiji	25	51	inverted	A1	A8	1	902
monkey	Training	Heiji	25	52	upright	A7	A6	1	1690
monkey	Training	Heiji	25	53	inverted	A8	A5	1	940
monkey	Training	Heiji	25	54	inverted	A2	A0	1	1258
monkey	Training	Heiji	25	55	inverted	A5	A4	0	1001
monkey	Training	Heiji	25	56	inverted	A4	A7	1	1121
monkey	Training	Heiji	25	57	inverted	A3	A2	1	988
monkey	Training	Heiji	25	58	inverted	A6	A4	0	1020
monkey	Training	Heiji	25	59	inverted	A4	A5	1	1160
monkey	Training	Heiji	25	60	inverted	A2	A0	0	919
monkey	Training	Heiji	25	61	upright	A7	A3	0	1044
monkey	Training	Heiji	25	62	inverted	A4	A2	1	1099
monkey	Training	Heiji	25	63	inverted	A0	A2	1	1245
monkey	Training	Heiji	25	64	upright	A1	A4	1	856
monkey	Training	Heiji	25	65	inverted	A1	A3	1	1255
monkey	Training	Heiji	25	66	inverted	A3	A7	0	975
monkey	Training	Heiji	25	67	upright	A3	A6	0	845
monkey	Training	Heiji	25	68	upright	A7	A0	0	1322
monkey	Training	Heiji	25	69	upright	A3	A1	1	1118
monkey	Training	Heiji	25	70	upright	A2	A7	1	1023
monkey	Training	Heiji	25	71	inverted	A1	A7	1	1230
monkey	Training	Heiji	25	72	upright	A4	A1	1	1281
monkey	Training	Heiji	26	1	upright	A6	A7	0	796
monkey	Training	Heiji	26	2	inverted	A0	A6	0	1167
monkey	Training	Heiji	26	3	inverted	A5	A8	0	1299
monkey	Training	Heiji	26	4	upright	A0	A4	1	1238
monkey	Training	Heiji	26	5	inverted	A2	A3	0	938
monkey	Training	Heiji	26	6	inverted	A2	A8	1	1206
monkey	Training	Heiji	26	7	inverted	A6	A5	0	610
monkey	Training	Heiji	26	8	upright	A3	A0	1	879
monkey	Training	Heiji	26	9	inverted	A7	A4	0	1200
monkey	Training	Heiji	26	10	inverted	A1	A7	0	1042
monkey	Training	Heiji	26	11	inverted	A2	A6	1	1252
monkey	Training	Heiji	26	12	inverted	A1	A6	0	997
monkey	Training	Heiji	26	13	inverted	A6	A3	0	978
monkey	Training	Heiji	26	14	upright	A2	A7	1	943
monkey	Training	Heiji	26	15	upright	A6	A2	1	755
monkey	Training	Heiji	26	16	inverted	A6	A7	1	1359
monkey	Training	Heiji	26	17	upright	A5	A3	1	998
monkey	Training	Heiji	26	18	upright	A7	A0	1	889
monkey	Training	Heiji	26	19	upright	A7	A5	0	657
monkey	Training	Heiji	26	20	inverted	A5	A7	1	1434
monkey	Training	Heiji	26	21	upright	A0	A3	0	709
monkey	Training	Heiji	26	22	inverted	A2	A5	0	1256
monkey	Training	Heiji	26	23	inverted	A8	A5	0	1096
monkey	Training	Heiji	26	24	upright	A3	A1	0	875
monkey	Training	Heiji	26	25	inverted	A5	A7	0	1113
monkey	Training	Heiji	26	26	upright	A1	A0	1	974
monkey	Training	Heiji	26	27	inverted	A4	A1	0	1148
monkey	Training	Heiji	26	28	inverted	A8	A5	0	971
monkey	Training	Heiji	26	29	inverted	A5	A0	1	1121
monkey	Training	Heiji	26	30	upright	A1	A8	1	1429
monkey	Training	Heiji	26	31	upright	A6	A2	1	862
monkey	Training	Heiji	26	32	upright	A5	A2	1	837
monkey	Training	Heiji	26	33	inverted	A5	A3	0	1096
monkey	Training	Heiji	26	34	upright	A2	A6	1	1144
monkey	Training	Heiji	26	35	upright	A7	A5	1	591
monkey	Training	Heiji	26	36	inverted	A0	A2	1	1326
monkey	Training	Heiji	26	37	upright	A7	A4	1	926
monkey	Training	Heiji	26	38	inverted	A2	A0	0	1376
monkey	Training	Heiji	26	39	upright	A1	A4	1	967
monkey	Training	Heiji	26	40	upright	A2	A0	1	641
monkey	Training	Heiji	26	41	inverted	A8	A6	1	1222
monkey	Training	Heiji	26	42	inverted	A8	A4	1	968
monkey	Training	Heiji	26	43	upright	A6	A4	1	1108
monkey	Training	Heiji	26	44	inverted	A1	A3	1	1095
monkey	Training	Heiji	26	45	inverted	A3	A1	0	1007
monkey	Training	Heiji	26	46	upright	A0	A5	1	1184
monkey	Training	Heiji	26	47	upright	A5	A6	1	703
monkey	Training	Heiji	26	48	upright	A7	A3	1	1072
monkey	Training	Heiji	26	49	inverted	A0	A2	1	1038
monkey	Training	Heiji	26	50	inverted	A3	A1	0	1279
monkey	Training	Heiji	26	51	upright	A1	A5	1	668
monkey	Training	Heiji	26	52	upright	A2	A3	0	752
monkey	Training	Heiji	26	53	upright	A7	A8	1	1159
monkey	Training	Heiji	26	54	upright	A5	A3	1	694
monkey	Training	Heiji	26	55	inverted	A6	A4	1	1367
monkey	Training	Heiji	26	56	upright	A8	A3	1	839
monkey	Training	Heiji	26	57	inverted	A3	A0	1	1260
monkey	Training	Heiji	26	58	inverted	A7	A1	1	829
monkey	Training	Heiji	26	59	upright	A1	A2	1	717
monkey	Training	Heiji	26	60	inverted	A6	A3	1	1063
monkey	Training	Heiji	26	61	upright	A0	A1	1	608
monkey	Training	Heiji	26	62	inverted	A7	A0	0	1688
monkey	Training	Heiji	26	63	inverted	A2	A3	1	972
monkey	Training	Heiji	26	64	inverted	A1	A0	0	1031
monkey	Training	Heiji	26	65	upright	A4	A6	0	785
monkey	Training	Heiji	26	66	upright	A0	A6	1	980
monkey	Training	Heiji	26	67	upright	A7	A1	1	912
monkey	Training	Heiji	26	68	upright	A2	A5	1	621
monkey	Training	Heiji	26	69	upright	A6	A1	1	924
monkey	Training	Heiji	26	70	upright	A5	A4	1	670
monkey	Training	Heiji	26	71	upright	A1	A4	0	681
monkey	Training	Heiji	26	72	upright	A1	A8	1	896
monkey	Training	Heiji	27	1	inverted	A0	A3	1	1195
monkey	Training	Heiji	27	2	upright	A4	A6	0	888
monkey	Training	Heiji	27	3	upright	A1	A4	0	829
monkey	Training	Heiji	27	4	inverted	A6	A2	0	1107
monkey	Training	Heiji	27	5	inverted	A4	A1	1	1285
monkey	Training	Heiji	27	6	upright	A6	A5	0	1113
monkey	Training	Heiji	27	7	inverted	A8	A3	1	1810
monkey	Training	Heiji	27	8	inverted	A8	A3	1	733
monkey	Training	Heiji	27	9	upright	A8	A0	0	921
monkey	Training	Heiji	27	10	upright	A8	A5	1	948
monkey	Training	Heiji	27	11	inverted	A6	A0	1	1132
monkey	Training	Heiji	27	12	upright	A4	A5	1	986
monkey	Training	Heiji	27	13	upright	A8	A3	1	712
monkey	Training	Heiji	27	14	inverted	A5	A6	1	1111
monkey	Training	Heiji	27	15	inverted	A2	A6	1	1379
monkey	Training	Heiji	27	16	inverted	A6	A7	0	1280
monkey	Training	Heiji	27	17	inverted	A6	A4	1	1225
monkey	Training	Heiji	27	18	inverted	A4	A8	0	993
monkey	Training	Heiji	27	19	inverted	A5	A3	1	1115
monkey	Training	Heiji	27	20	upright	A5	A6	1	736
monkey	Training	Heiji	27	21	inverted	A6	A8	1	1001
monkey	Training	Heiji	27	22	upright	A4	A6	0	739
monkey	Training	Heiji	27	23	upright	A4	A3	0	1022
monkey	Training	Heiji	27	24	inverted	A5	A7	0	1249
monkey	Training	Heiji	27	25	upright	A6	A2	1	769
monkey	Training	Heiji	27	26	upright	A7	A3	1	861
monkey	Training	Heiji	27	27	inverted	A2	A7	1	943
monkey	Training	Heiji	27	28	inverted	A0	A1	0	646
monkey	Training	Heiji	27	29	inverted	A1	A3	1	1186
monkey	Training	Heiji	27	30	upright	A7	A5	1	870
monkey	Training	Heiji	27	31	upright	A1	A4	0	613
monkey	Training	Heiji	27	32	upright	A6	A0	1	641
monkey	Training	Heiji	27	33	upright	A5	A6	1	954
monkey	Training	Heiji	27	34	upright	A1	A7	1	1238
monkey	Training	Heiji	27	35	upright	A3	A5	0	815
monkey	Training	Heiji	27	36	upright	A7	A1	0	1001
monkey	Training	Heiji	27	37	inverted	A3	A5	1	1208
monkey	Training	Heiji	27	38	upright	A8	A7	1	731
monkey	Training	Heiji	27	39	upright	A7	A0	1	1102
monkey	Training	Heiji	27	40	inverted	A3	A7	0	1166
monkey	Training	Heiji	27	41	upright	A6	A7	1	889
monkey	Training	Heiji	27	42	inverted	A3	A2	1	744
monkey	Training	Heiji	27	43	upright	A0	A3	1	1012
monkey	Training	Heiji	27	44	inverted	A2	A1	1	919
monkey	Training	Heiji	27	45	inverted	A6	A5	0	1219
monkey	Training	Heiji	27	46	inverted	A6	A0	0	1308
monkey	Training	Heiji	27	47	upright	A7	A8	0	1044
monkey	Training	Heiji	27	48	inverted	A4	A5	1	1114
monkey	Training	Heiji	27	49	upright	A2	A5	1	994
monkey	Training	Heiji	27	50	upright	A6	A5	0	740
monkey	Training	Heiji	27	51	upright	A6	A8	0	942
monkey	Training	Heiji	27	52	inverted	A2	A1	0	1190
monkey	Training	Heiji	27	53	inverted	A7	A8	1	1086
monkey	Training	Heiji	27	54	inverted	A4	A7	1	1288
monkey	Training	Heiji	27	55	inverted	A5	A4	1	935
monkey	Training	Heiji	27	56	upright	A0	A6	1	875
monkey	Training	Heiji	27	57	upright	A3	A0	1	1076
monkey	Training	Heiji	27	58	inverted	A2	A8	1	1307
monkey	Training	Heiji	27	59	inverted	A6	A2	1	872
monkey	Training	Heiji	27	60	upright	A3	A2	0	1219
monkey	Training	Heiji	27	61	upright	A0	A6	1	700
monkey	Training	Heiji	27	62	upright	A4	A0	1	755
monkey	Training	Heiji	27	63	inverted	A0	A8	1	1050
monkey	Training	Heiji	27	64	upright	A7	A1	0	657
monkey	Training	Heiji	27	65	upright	A0	A7	1	639
monkey	Training	Heiji	27	66	upright	A4	A1	0	695
monkey	Training	Heiji	27	67	inverted	A4	A1	1	960
monkey	Training	Heiji	27	68	inverted	A7	A4	1	690
monkey	Training	Heiji	27	69	inverted	A3	A0	0	637
monkey	Training	Heiji	27	70	upright	A6	A2	1	875
monkey	Training	Heiji	27	71	inverted	A6	A3	0	676
monkey	Training	Heiji	27	72	upright	A0	A8	0	924
monkey	Training	Heiji	28	1	upright	A1	A5	0	737
monkey	Training	Heiji	28	2	inverted	A6	A5	0	1115
monkey	Training	Heiji	28	3	upright	A4	A6	0	1066
monkey	Training	Heiji	28	4	inverted	A5	A8	1	1009
monkey	Training	Heiji	28	5	inverted	A7	A3	1	1074
monkey	Training	Heiji	28	6	inverted	A5	A6	1	932
monkey	Training	Heiji	28	7	inverted	A0	A1	1	870
monkey	Training	Heiji	28	8	inverted	A2	A4	0	681
monkey	Training	Heiji	28	9	upright	A6	A7	0	1291
monkey	Training	Heiji	28	10	inverted	A1	A5	1	946
monkey	Training	Heiji	28	11	inverted	A8	A7	0	1206
monkey	Training	Heiji	28	12	upright	A8	A0	1	1353
monkey	Training	Heiji	28	13	inverted	A6	A3	1	1063
monkey	Training	Heiji	28	14	inverted	A7	A3	1	726
monkey	Training	Heiji	28	15	upright	A1	A8	0	996
monkey	Training	Heiji	28	16	inverted	A8	A6	0	1375
monkey	Training	Heiji	28	17	inverted	A6	A7	0	1339
monkey	Training	Heiji	28	18	inverted	A8	A7	1	1616
monkey	Training	Heiji	28	19	inverted	A6	A8	0	548
monkey	Training	Heiji	28	20	inverted	A6	A0	1	1154
monkey	Training	Heiji	28	21	inverted	A0	A2	1	714
monkey	Training	Heiji	28	22	inverted	A5	A0	1	985
monkey	Training	Heiji	28	23	inverted	A8	A0	0	1063
monkey	Training	Heiji	28	24	upright	A7	A2	0	1312
monkey	Training	Heiji	28	25	upright	A1	A2	1	1067
monkey	Training	Heiji	28	26	inverted	A6	A7	0	998
monkey	Training	Heiji	28	27	inverted	A3	A6	0	1168
monkey	Training	Heiji	28	28	inverted	A4	A3	1	1358
monkey	Training	Heiji	28	29	upright	A7	A8	0	915
monkey	Training	Heiji	28	30	inverted	A2	A6	1	1077
monkey	Training	Heiji	28	31	inverted	A3	A4	0	1236
monkey	Training	Heiji	28	32	upright	A7	A5	1	1421
monkey	Training	Heiji	28	33	inverted	A2	A1	0	1156
monkey	Training	Heiji	28	34	upright	A8	A7	0	983
monkey	Training	Heiji	28	35	upright	A8	A2	1	1115
monkey	Training	Heiji	28	36	inverted	A2	A4	0	1237
monkey	Training	Heiji	28	37	inverted	A5	A2	0	1023
monkey	Training	Heiji	28	38	inverted	A3	A2	1	1014
monkey	Training	Heiji	28	39	upright	A5	A0	0	1124
monkey	Training	Heiji	28	40	inverted	A0	A8	0	1211
monkey	Training	Heiji	28	41	upright	A7	A4	1	1143
monkey	Training	Heiji	28	42	upright	A2	A8	0	777
monkey	Training	Heiji	28	43	inverted	A3	A0	0	1347
monkey	Training	Heiji	28	44	inverted	A7	A1	0	1236
monkey	Training	Heiji	28	45	upright	A5	A6	1	1032
monkey	Training	Heiji	28	46	upright	A2	A6	1	930
monkey	Training	Heiji	28	47	upright	A4	A2	1	837
monkey	Training	Heiji	28	48	upright	A0	A4	1	1210
monkey	Training	Heiji	28	49	upright	A7	A1	0	1285
monkey	Training	Heiji	28	50	inverted	A5	A0	1	1457
monkey	Training	Heiji	28	51	upright	A0	A3	0	914
monkey	Training	Heiji	28	52	upright	A0	A2	1	976
monkey	Training	Heiji	28	53	inverted	A4	A6	0	1070
monkey	Training	Heiji	28	54	upright	A4	A5	0	1103
monkey	Training	Heiji	28	55	inverted	A3	A5	1	1459
[truncated: 29,969 more rows]
